# Supplementary material for: Mobile money and branchless banking regulations affecting cash-in, cash-out networks in low- and middle-income countries
Source: Gates Open Res. 2018 Nov 28;2:64. [Version 1] doi: 10.12688/gatesopenres.12876.1 (PMC6610045; doi:10.12688/gatesopenres.12876.1)
Supplement: Supplementary file 1 [file gatesopenres-2-13965-s0000.tgz]

Archive with 1 entries (1 files):
- 9fc226f7-9c4e-42bb-a2a5-81bd6b69a549_Supplementary_File_1_Summary_of_Search_Strings_Used.docx
