# Supplementary material for: Mobile money and branchless banking regulations affecting cash-in, cash-out networks in low- and middle-income countries
Source: Gates Open Res. 2018 Nov 28;2:64. [Version 1] doi: 10.12688/gatesopenres.12876.1 (PMC6610045; doi:10.12688/gatesopenres.12876.1)
Supplement: Supplementary file 2 [file gatesopenres-2-13965-s0001.tgz]

Archive with 1 entries (1 files):
- f72abe1f-6b1c-48cc-bf7f-d04d73dd99f3_Supplementary_File_2_Coding_Spreadsheet_of_CICO_Network_Regulations_CC0_Universal.xlsx
