# Supplementary material for: Mobile money and branchless banking regulations affecting cash-in, cash-out networks in low- and middle-income countries
Source: Gates Open Res. 2018 Nov 28;2:64. [Version 1] doi: 10.12688/gatesopenres.12876.1 (PMC6610045; doi:10.12688/gatesopenres.12876.1)
Supplement: Supplementary file 2 [file gatesopenres-2-13965-s0001.tgz › f72abe1f-6b1c-48cc-bf7f-d04d73dd99f3_Supplementary_File_2_Coding_Spreadsheet_of_CICO_Network_Regulations_CC0_Universal.xlsx]

## Sheet: Cover Sheet
		https://evans.uw.edu/policy-impact/epar
	Supplemetary File 2. Coding spreadsheet of cash-in, cash-out (CICO) network regulations.
		2018-06-15
	This spreadsheet summarizes information on Cash In Cash Out (CICO) network regulations for eight focus countries: Bangladesh, India, Indonesia, Kenya, Nigeria, Pakistan, Tanzania, and Uganda. The regulatory information for each of country is based on a review of a) country regulatory and policy documents available online and in English that relate to CICO networks, and b) academic and grey litera…
	Each of the tabs in this spreadsheet presents information on CICO regulations in a slightly different way:
	- Regulatory Decision Options. This table outlines the key decisions that countries can make to regulate CICOs and describes how each of the focus countries has approached these decisions. A blank cell indicates we found no information regarding that particular regulatory decision for a given country.
	- Timeline of Regulations. This table presents a timeline of when specific regulations that related to CICOs were introduced in each of the eight focus countries, and further notes what CICO regulatory topics are mentioned in those regulations.
	See also this Tableau timeline of regulations.
	- Country-Specific Tabs. For each focus country, we prepare a table summarizing how individual country regulations address each of a series of CICO regulatory topics. For an overview by CICO regulatory topic, use the "Year" column of the tables to filter for the "Summary" rows.
	- Regulation Coding. This tab includes the full coding spreadsheet used to organize information from individual country regulatory documents and from the published and grey literature. All information in the other tabs is based on information coded into this review framework.
	The Evans School Policy Analysis & Research Group (EPAR) uses an innovative student-faculty team model to provide rigorous, applied research and analysis to international development stakeholders. Established in 2008, the EPAR model has since been emulated by other UW schools and programs to further enrich the international development community and enhance student learning.
	Please direct comments or questions about this research to Principal Investigators Leigh Anderson and Travis Reynolds at eparinfo@uw.edu.

## Sheet: Regulatory Decision Options
Regulatory Decision Options
Regulatory Question	Regulatory Options	Sub-Options	Countries Pursuing this Option	Bangladesh	India	Indonesia	Kenya	Nigeria	Pakistan	Tanzania	Uganda
What are the KYC requirements for mobile money?	1a. Same KYC requirement as traditional banks	1ai. For opening accounts	India; Indonesia; Nigeria; Pakistan; Tanzania		- In 2010, regulations stated that Business Correspondents should comply with previously outlined KYC procedures for opening accounts. In 2014, a Master Circular reinforced this language, despite 2012 language that suggested modified KYC requirements may be developed.	- Indonesia's earliest regulation pertaining to DFS (2003) created KYC requirements consistent with those of traditional banks for account opening (e.g. customers required to meet with a bank representative to open an account and submit a copy of their ID with an application).		- A 2015 regulation allows customers to be identified through a valid international passport, National Identity card, permanent voter's card, or driver's license when opening an account.	- Regulation issued in 2016 stated that for level 2 accounts, the highest class of accounts, institutions must fulfill all KYC requirements specified under AML/CFT Regulations and Guidelines issued by SBP.	- A 2007 regulation states that the bank or financial institution shall at minimum ensure effective Know Your Customer principles be applied using reliable methods for verifying the identity and authorization of new customers.
		1aii. For conducting transactions	Bangladesh; India; Kenya; Nigeria; Tanzania; Uganda	- Bangladesh's earliest KYC regulation (2011) requires a KYC Profile Form for all mobile accounts. This profile form includes information on the account holder's identity, as well as bank account information and purpose of the transaction, among others. - A later regulation (2013) built upon this and required two-factor authentication for all mobile money accounts.	- A Master Circular in 2016 stated that previously outlined KYC guidelines are applicable to mobile-based banking services, and that the dispersal of funds as an agent is only permitted after identification (two-factor authentication, including mPIN).		- Early regulations (2010) required that customers be identified using two factor authentication, at a minimum when conducting transactions. Authentication methods could include IDs, PINs, passwords, ATM card, secret code, or secret message among others. This requirement is restated in 2013 regulations. - 2014 regulations required payment service providers to maintain a register of customers and …	- Early regulation (2007) required POS scanners to be updated to include Biometric Authentication in the form of fingerprint reader/scanners. It also required cardholders to present authentication to a merchant when requested. - A 2013 regulation allows customers to be identified with an ID, PIN, password, payment card, secret code, or secret message when conducting transactions. This was reitera…		- A 2007 regulation states that the bank or financial institution shall at minimum ensure effective Know Your Customer principles be applied using reliable methods for authenticating the identity and authorization of established customers seeking to initiate electronic transactions and conduct business over the internet. - In 2010, a regulation stated that an approved banking institution should e…	- In 2013, Uganda required the entity conducting customer verification should require at least one of the following documents to verify the identity of the customer: a valid passport, driving permit, identity card, voter’s card, financial card, local administration letter or business registration certificates. Additionally, every transaction shall require authentication by a customer’s PIN. - Rec…
	1b. Less stringent KYC for mobile money accounts	1bi. For opening accounts	India; Indonesia; Nigeria; Pakistan		- In 2012, regulations suggested that a simplified KYC requirements be developed for mobile-linked "No Frills" accounts, but did not provide these simplified requirements until 2014. - In 2014, the Reserve Bank of India released simplified KYC requirements for opening a bank account, and created less stringent requirements for low/medium risk customers compared to high risk customers.	- In 2014, new branchless banking regulation allowed for some simplified KYC requirements for certain accounts (e.g. basic savings accounts could be opened with a reference letter from a local community leader). - The most recent regulation (2017) further relaxes KYC requirements. It applies simplified KYC requirements (both for opening accounts and conducting transactions) to be applied more bro…		- A 2013 regulations distinguishes between KYC requirements for three levels of accounts. Customers are required to provide basic information, such as a passport photo, name, place, and date of birth, gender, address, telephone number, etc. when opening low-value accounts (level 1) and medium-value accounts (level 2), and are required to comply with all KYC requirements when opening high-value ac…	- Regulation issued in 2016 outlined less stringent KYC procedures for certain accounts. For level 0 accounts, customers must provide a verified SIM card, their CNIC, the institution must confirm customer information with NADRA, and the institution must capture and retain a photo of the CNIC and of the customer. For level 1/biometric accounts, in addition to level 0 requirements the institution m…
		1bii. For conducting transactions	Bangladesh; India; Indonesia; Nigeria	- A 2015 regulation stipulating that transactions must be authenticated using two-factor authentication, states that mobile account utilized for low value transactions should be subject to risk-proportionate, simplified KYC procedures.	- Guidelines were released in 2014 that stated the simplified KYC requirements for opening accounts also apply to "small account" transactions at Payment Banks. These small accounts include any accounts where yearly credits do not exceed Rs. 1 lakh, monthly withdrawals don't exceed Rs. 10,000, and the balances does not exceed Rs. 50,000.	- The most recent regulation (2017) further relaxes KYC requirements. It applies simplified KYC requirements (both for opening accounts and conducting transactions) to be applied more broadly to those considered low risk. Requirements are flexible and could include only requiring identity checks once an account balance or transactions reach a certain limit.		- A 2014 regulation distinguishes between four types of online funds transfers, from low security to highly secured transfers, with varying required controls for each level.
Are there fees included with mobile money?	2a. Fees originating from financial service provider (bank or non-bank)	2ai. Fees are permitted	Bangladesh; India; Kenya; Nigeria; Pakistan; Tanzania; Uganda	- Early regulation (2011) states that banks may fix charges for mobile financial services, which will be under Bangladesh Bank oversight. Later regulation (2017) reiterates that banks are permitted to charge customers a fee or commission.	- A 2010 regulation stated that banks are permitted to collect reasonable service charges from customers. - This was reinforced in a 2014 regulation.		- In 2013 regulations stated that the fees applicable to the redemption of e-money and fees for balance inquiries should be made known to the customers upon account opening.	- A 2016 regulation stipulates that fees for transactions must be agreed upon by service providers and financial institutions.	- Regulation from 2016 stipulated that charge, fee, and income sharing structures must be agreed upon among the among the authorized financial institution, third party service providers, and telecom operator in a transparent manner prior to operation. This structure should be commensurate with the mobile banking services standards and disclosed to the consumers.	- A 2017 regulation requires that agents and the financial institution/bank must mention the set fees or revenue sharing structure within the agreement.	- Early regulations (2013) stated that the agent shall clearly display in a conspicuous place all applicable charges and fees for the mobile money service. 2017 regulations reaffirm this.
		2aii. Fees are restricted	Nigeria					- A 2014 regulation creates a minimum fee for cash-in transactions (N35) and for cash-out transactions (N50). - A 2014 regulation states that fees for remote-on-us ATM cash withdrawal are N65 per transaction, however the first three transactions are free. The fee applies beginning with the 4th transaction in a given month. Fees do not apply at the ATM of a customer’s own bank.
	2b. Additional fees originating from agents	2bi. Fees are permitted	Nigeria					- A 2016 regulation stipulates that fees for transactions must be agreed upon by service providers and financial institutions. Merchant limits should be based on the volume of business and type of commercial activities performed. [The regulation does not make clear whether agents can charge fees themselves, but it suggests they can provide input to the fee structure, and thus potentially charge t…
		2bii. Fees are restricted	Bangladesh; India; Kenya; Nigeria; Tanzania; Uganda	- Early regulation (2013) states that agents can charge fees on behalf of banks, but are not permitted to charge customers fees or commissions directly. The most recent regulation (2017) reiterates this, stating that agents are required to collect fees, charges and commissions on behalf of banks, but may not charge customers directly.	- A 2010 regulation stated that Business Correspondents may not charge any fee to customers directly for services rendered on behalf of the bank. - This was reinforced in a 2014 regulation.		- Early regulations (2010) mandated that agents not be permitted to charge customers fees, and all contracts between an institution and an agent should stipulate this.	- Early regulation (2007) outlined the distribution of fees for transactions and prohibited agents from charging an additional fee to customers for using their cards. - A 2013 regulation states that agents cannot charge fees directly and that they are required to post all fees payable to the financial institution. A 2014 regulation reiterates that agents are not permitted to charge customers fees…		- A 2013 regulation stipulates that agents may not charge fees to customers.	- Early regulations (2013) stated that an a mobile money agent shall not charge any fees directly to the customers. 2017 regulations reaffirm this.
	2c. Restrictions on types of fees		Indonesia; Nigeria			- In later rounds of regulations (2014) Indonesia stipulated that customers may only be charged for withdrawals and transfer-out services, and that all other transactions are free.		- A 2015 regulation states that no airtime deductions shall be made in respect of charges on any transaction.
	2d. Agent compensation (either from fees, commission, or some other revenue-sharing structure)		Bangladesh; India; Pakistan; Tanzania; Uganda	- A 2013 regulation states that banks must pay a reasonable fee/commission to their agents.	- A 2010 regulation states that banks can pay a reasonable commission/fee to their Business Correspondents, the rate and amount of which may be reviewed periodically. The commission structure or incentive mechanism should be devised in a manner that an increase in only the number of clients served or the transaction volume does not drive the commission. - This was reinforced in a 2016 regulation.				- Regulations in 2016 stipulated the fee and revenue sharing structure shall be included in the branchless banking Service Level Agreement contract. The responsibility for supplying up-front and operational costs of branchless banking operations needs to be defined in the SLA as well.	- A 2017 regulation states that written agreement between agent and the financial institution/bank must mention the set fees or revenue sharing structure.	- Recent regulations (2017) state that a financial institution shall compensate agents for the services rendered, as per the contract. - 2013 regulations stated that agency commission should be paid to the agents by the mobile money service provider.
Are there (minimum or maximum) caps on mobile money?	3a. Caps on balances held by customers		India; Indonesia; Nigeria; Pakistan; Tanzania		- A 2010 regulation requires Business Correspondents to specify suitable limits on individual customer payments, but no value was specified. - This was reinforced in a 2014 regulation. - In 2014, guidelines stated that Payment Banks may not provide balances that exceed Rs. 100,000 per customers until the Reserve Bank of India has assessed the individual PB's performance. Meanwhile, small account …	- Early regulation (2009) specified different caps on account balances and transactions for registered and unregistered mobile money users; caps on balances and transactions are lower for unregistered mobile money users. A later regulation (2014) reiterated these limits. No information is included on caps related to agents specifically.		- A 2013 regulation created distinct caps on balances and transactions for Low-Value Accounts (Level 1), Medium-Value (Level 2), and High-Value (Level 3) accounts. There is no minimum balance requirement when opening accounts for any of the levels. - More recent regulation (2017) raises the cumulative balance limits and daily cumulative transaction limits on Level 1-3 Accounts.	- A 2016 regulation stipulates that the maximum balance permitted on a level 0 account is Rs. 200,000; and for a level 1/biometric account it is Rs. 400,000.	- A 2015 regulation provides maximum caps on both balances and transactions, and differentiates these caps based on tier 1, tier 2, and small business/enterprise agent classifications.
	3b. Caps on balances held by agents		India; Kenya; Nigeria		- A 2010 regulation requires Business Correspondents to specify suitable limits on cash holding by intermediaries, but no value was specified. - This was reinforced in a 2014 regulation.		- 2010 regulations specified that limits on cash holdings by the agent should be included in every agent contract.	- A 2014 regulation stipulates that the maximum balance that can be held by an agent is N1,000,000.
	3c. Caps on transactions completed by customers		Bangladesh; India; Kenya; Nigeria; Pakistan; Uganda	- Early regulation (2011) states that Bangladesh Bank will fix MFS transaction limits and overall caps (per customer/ per month) as and when needed. - Later regulation (2013) restricts clients to a withdrawal limit of Tk. 50,000.00 (Fifty Thousand) per day. - A 2015 regulation states that caps on transaction size will be proportionate to the account; low value accounts intended for low income ind…	- In 2014, guidelines stated that Payment Banks may not allow transfers for small accounts that exceed Rs. 10,000 per month. - in 2016, a Master Circular stated that the maximum cash out value for transfers shall be Rs. 10,000 per transaction. Banks may place additional caps on the number of transaction, subject to a maximum value of Rs. 25,000 per month. Regarding mobile bankings, banks may offe…		- The most recent legislation (2014) further specifies that individual transactions may not exceed 70,000 shillings and aggregate monthly transactions may not exceed 1 million shillings, however the bank may approve higher limits for specific e-money issuers.	- A 2013 regulation created distinct caps on balances and transactions for Low-Value Accounts (Level 1), Medium-Value (Level 2), and High-Value (Level 3) accounts. There is no minimum balance requirement when opening accounts for any of the levels. - Another 2013 regulation states that limits on customer transactions and withdrawals are required to be included in contracts between agents and fina…	- A 2016 regulation outlines maximum daily, monthly, and yearly transaction amounts for level 0 and level 1 accounts; limits for level 0 accounts are lower than those for level 1. Additionally, maximum transaction amounts are higher for those account with bioverification. Financial institutions are able to determine their own limits for level 2 accounts. Contracts between a financial institution …		- Early regulations (2013) stated that limits should be set for frequency, volume, and value of transactions; and these limits, as well as any revisions thereof, shall be sent to Bank of Uganda for approval.
	3d. Caps on transactions completed by agents		Bangladesh; Kenya; Uganda	- A 2013 regulation stipulates that sub-agents are restricted to a maximum of two transactions per client per day.			- Early regulations (2010) stated that institutions should set prudent transaction limits for each type of transaction that take into account the risks associated with the agents locality.				- Recent regulations (2017) state that an agency agreement shall set out transaction limits of the agent.
	3e. Caps on other activities		India		- In 2014, guidelines stated that Payment Banks may not allow credits that exceed Rs. 1 lakh for small accounts.
Are there regulations about being interoperable?	4a. Interoperability between multiple mobile money providers	4ai. Is interoperability mandated?	Bangladesh; Indonesia; Kenya; Nigeria; Pakistan; Tanzania; Uganda	- In 2015 it was required that MFS platforms be interoperable, in part through developing linkages to platforms such as the National Payments Switch (NPS).		- Early regulation (2009) required that all e-money systems be interoperable, however this does not apply to POS terminals.	- In 2013, regulations required payment service providers to use systems which are capable of interoperability with other payments systems, both domestically and internationally. Additionally, payment service providers were encouraged to enter into interoperability agreements. The most recent regulation (2014) reaffirms this.	- Early regulation (2007) stated that all switch companies must be interoperable with the Nigeria Central Switch and Payment Terminal Service Aggregator. - Regulations in 2012, 2014, 2015, and 2016 further reiterated that all mobile money operators are required to connect to the National Central Switch to ensure interoperability between platforms. One of the 2015 regulations specifically stated t…	- A 2016 regulation stated that all third party service providers (TPSPs) must be capable of interconnecting multiple telecom operators to ensure interoperability.	- A 2007 regulation stated that electronic payment schemes shall be open systems capable of becoming interoperable with other payment systems in the country and shall comply with minimum international acceptable standards.	- Early regulations (2013) stated that mobile money service providers shall utilize systems capable of becoming interoperable with other payment systems in the country and internationally, in order to facilitate full interoperability. This agreement must not contain exclusivity clauses. Mobile money service providers may establish partnerships with multiple licensed institutions and vice versa.
		4aii. Is interoperability encouraged or permitted?	Bangladesh; India	- In a 2004 regulation, the Bangladesh Telecommunication Regulatory Commission encouraged interoperability enabled through platforms such as the National Payments Switch (NPS) or bKash, and stated that the commission may impose conditions to ensure this interoperability in the future.	- In 2012, a 2010 regulation on financial inclusion by extension of banking services was amended to allow for interoperability. This amendment states that agents and sub-agents can be interoperable among one another as long as basic requirements, such as operating on the Core Banking Solution platform, are met. - Another regulation in 2012 proposed a system for sharing interoperable central payme…
	4b. Interoperability between mobile money providers and banks	4bi. Is interoperability mandated?	Bangladesh; Indonesia; Kenya; Nigeria; Pakistan; Tanzania; Uganda	- In 2015, regulation stated that inter-bank, or multi-bank interoperability is required for all MFS platforms. Bangladesh's most recent regulation (2017) reiterated this, stipulating that banks must ensure that agent banking systems have interoperability functions.		- Early regulation (2009) required that all e-money systems be interoperable, however this does not apply to POS terminals.	- In 2013, regulations required payment service providers to use systems which are capable of interoperability with other payments systems, both domestically and internationally. Additionally, payment service providers were encouraged to enter into interoperability agreements. The most recent regulation (2014) reaffirms this.	- Early regulation (2007) required POS terminals to accept any card issued by any Nigerian bank and prohibited service providers from favoring any card over another. - A 2013 regulation states that there shall be an end-to-end connection from a financial institutions to its agents, in compliance with the industry standard hardware and software technology. - A 2016 regulation requires POS terminal…	- A 2016 regulation stated that that third party service providers (TPSPs) should have arrangement with peer institutions to all for switching and routing of inter-bank mobile banking transactions. The most recent regulation (2017) reaffirmed this, stating that the licensee should be capable of switching and routing all interbank Wallet-to-Wallet and Wallet-to-bank account fund transfers from the…	- A 2007 regulation stated that electronic payment schemes shall be open systems capable of becoming interoperable with other payment systems in the country and shall comply with minimum international acceptable standards.	- Early regulations (2013) stated that mobile money service providers shall utilize systems capable of becoming interoperable with other payment systems in the country and internationally, in order to facilitate full interoperability. This agreement must not contain exclusivity clauses. Mobile money service providers may establish partnerships with multiple licensed institutions and vice versa.
		4bii. Is interoperability encouraged or permitted?	Bangladesh; India	- Earlier regulation (2011) stated that banks may link their mobile financial services with those of other banks for the convenience of users.	- In 2012, a 2010 regulation on financial inclusion by extension of banking services was amended to allow for interoperability. This amendment states that agents and sub-agents can be interoperable among one another as long as basic requirements, such as operating on the Core Banking Solution platform, are met. - Another regulation in 2012 proposed a system for sharing interoperable central payme…
Which entities are able or unable to use agents?	5a. Banks' use of agents	5ai. Can use agents	Bangladesh; India; Indonesia; Kenya; Nigeria; Pakistan; Tanzania; Uganda	- A 2013 regulation stipulated that banks are permitted to conduct agent banking, which can include the agents of MNOs. An additional 2013 regulation required that banks to have at least two rural agent banking outlets to have one urban agent banking outlet, and stated that banks must prioritize rural areas for their operation of agent banking. This regulation also stipulated that "bank related p…	- A 2010 regulation noted that commercial banks may engage Business Correspondents. - A 2012 regulation was amended in 2013 to stipulate that banks can use agents to provide banking services through mobile phones. - In 2014, a Master Circular added to the 2010 regulation regarding commercial banks and Business Correspondents, and added that banks are permitted to use the services of intermediarie…	- In 2014 Indonesia introduced the pilot program Laku Pandai, which allowed banks meeting certain criteria in specific areas, that were already providing mobile money services to partner with agents. - The most recent regulation (2017) allows banks to partner with agents to make a direct connection with a potential customer.	- Early regulations (2010) stated that Institutions as defined by the Banking Act, which include banks, mortgage finance companies, or a financial institutions, and the Microfinance Act, which include deposit-taking microfinance businesses, may use agents for financial services. Additionally, any other body the Minister and the Central Bank allow may use agents for financial services. More recent…	- A 2007 regulation authorized CBN licensed financial and non-financial institutions to provide banking services through merchants. - Subsequent regulations in 2013 and 2015 reiterated that banks can engage in agent banking and mobile money initiatives. In the bank-led model, a financial institution or a consortium of financial institutions can be the lead initiator.	- A 2016 regulation states that only bank-led models of branchless banking will be permitted in Pakistan. Banks are able to implement branchless banking through either agency arrangements or through creating a joint-venture between a financial institution and a telecom operator/non-bank.	- A 2013 regulation allows banks to conduct business through agents. - A 2015 regulation states that Class B bureau de change entities may conduct money transfer only through banks, financial institutions, mobile network operators, or international money transfer agents. - A 2017 regulation reinforced the 2013 regulation, allowing banks to conduct business through agents.	- Recent regulations (2017) state that with written approval by the Central Bank, a financial institution (FI) can conduct agent banking. An FI includes: a commercial bank, merchant bank, mortgage bank, post office savings bank, credit institution, a building society, an acceptance house, a discount house, a finance house, an Islamic financial institution or any institution which by regulations i…
		5aii. Restrictions on use of agents	Indonesia			- Early regulation (2006) prohibited rural banks from providing financial services through agents, and prohibited money transferors from using agents. However, regulation allowed for banks to use a tiered system of bank branches which included such mobile cash services as cash automobiles and cash boats.
	5b. MNOs/non-banks' use of agents	5bi. Can use agents	Bangladesh; Indonesia; Kenya; Nigeria; Tanzania; Uganda	- Early regulation (2011) stipulated that Bangladesh's bank-led model of branchless banking may operate through appointed agents, facilitated by MNOs/Solution Providers. Later regulation (2013) reiterated that the agents of MNOs may conduct agent banking. Again in 2015, regulation stated that MPS platforms may enter into engagements with MNOs for agent banking.		- In 2009 regulations were revised to allow e-money issuers to partner with agents for electronic money replenishment and cash withdrawal (though not in the context of money transfer). Additionally, regulation in 2009 allowed banks to cooperate with payment points, where customers process bill payments and payment of salaries.	- Early regulations (2010) stated that Institutions as defined by the Banking Act, which include banks, mortgage finance companies, or a financial institutions, and the Microfinance Act, which include deposit-taking microfinance businesses, may use agents for financial services. Additionally, any other body the Minister and the Central Bank allow may use agents for financial services. More recent…	- A 2007 regulation authorized CBN licensed financial and non-financial institutions to provide banking services through merchants. - Subsequent regulations in 2013 and 2015 reiterated that non-banks (but not telecommunications companies) can engage in agent banking and mobile money initiatives. In the non-bank led model, the lead initiator must be an organization licensed by the CBN to provide m…		- A 2015 regulation allows electronic money issuers to conduct business through agents. - A separate 2015 regulation states that Class B bureau de change entities may conduct money transfer only through banks, financial institutions, mobile network operators, or international money transfer agents.	- 2016 regulation stated that a person licensed to carry out financial institution business may carry out the licensed business through an agent. - Recent regulations (2017) state that with written approval by the Central Bank, a financial institution (FI) can conduct agent banking. An FI includes: a commercial bank, merchant bank, mortgage bank, post office savings bank, credit institution, a bu…
		5bii. Restrictions on use of agents	Nigeria					- Subsequent regulations in 2013 and 2015 reiterated that non-banks (but not telecommunications companies) can engage in agent banking and mobile money initiatives. In the non-bank led model, the lead initiator must be an organization licensed by the CBN to provide mobile money services. - The telecommunications company led model is not permitted in Nigeria (2015).
Are there reporting requirements?	6a. Reporting requirements for agents	6ai. Locations	Bangladesh; Indonesia; Kenya; Nigeria; Pakistan; Tanzania; Uganda	- Early regulation (2011) required banks to report the names and addresses of all agents to the Department of Currency Management and Payment System (DCMPS), Bangladesh Bank on a monthly basis, and publish this list on its website. A 2013 regulation reiterated this requirement and stated that names and addresses of agents must also be submitted to the Green Banking and CSR Departments of Banglade…		- Later regulation (2017) expanded these reporting requirements to include records related to all customer financial transaction, and information on agents. Service providers are required to report this information to Bank of Indonesia upon request.	- Early regulations (2010) stated that every month, institutions must submit information to the Central Bank details of the nature, value, volume, and geographical distribution of operations and transactions. - 2013 regulations require e-money issuers to report to the bank monthly on the physical address, GPS coordinate, postal address, physical address and telephone number of each of its agents.…	- A 2013 regulation requires entities to submit their physical location, postal address, telephone number and working hours to the financial institution when applying to become an agent. . The financial institution is required to publish an up-to-date list of agents and their locations on its website and in its annual reports. - Another regulation (2014) requires Super-Agents to provide the finan…	- A 2016 regulation stipulates that financial institutions must provide information on its branchless banking agent network to SBP, including the full name of the business owner and their contact details, including their business address.	- A 2013 regulation states that banks and financial institutions must publicize a list of all their agents and locations. - A 2015 regulation states that electronic money issuers shall maintain and submit to the Bank of Tanzania records of appointed agents that shall include agents and addresses and GPS coordinates. The Bank of Tanzania may then develop a public registry of agents to share online…	- Recent regulation (2017) states that a financial institution shall provide monthly reports to the Central Bank on new and exited agents.
		6aii. Characteristics (e.g., gender, rural vs. urban)	Bangladesh; Kenya	- A 2013 regulation required banks to submit an information sheet on proposed agents included just information as organizational history, financial strength and number of sub agents, among other characteristics. - The most recent regulation (2017) stipulates that banks must submit quarterly reports of agent activities, including reporting on urban vs rural and male vs female, among other characte…			- 2013 regulations stated that the application for agent banking (with agents names, physical locations, GPS co-ordinates, postal addresses, and telephone numbers, as well as the total population and economically active population for the areas in which they will operate) should be updated and submitted on a yearly basis with the agent banking renewal application.
		6aiii. Activities (e.g., transactions, account openings)	Bangladesh; India; Indonesia; Kenya; Nigeria; Tanzania; Uganda	- Early regulation (2011) required banks to report monthly on various transactions, including inward foreign remittances and other mobile financial transactions. - A 2015 regulation required banks to submit monthly summaries on payment service transactions. - The most recent regulation (2017) requires banks to submit quarterly reports on agent banking activities, including value, volume and geogr…	- A 2010 regulation stated that banks may place information on their Business Correspondents on their websites, and that annual reports should include progress towards extending financial services through BC networks.	- Early regulation (2009) stipulated that information on cash service activities, including from mobile cash services and payment points, must be included in Bank financial reports. - Later regulation (2017) expanded these reporting requirements to include records related to all customer financial transaction, and information on agents. Service providers are required to report this information to…	- Early regulations (2010) required that every month, institutions submit information to the Central Bank details of the nature, value, volume, and geographical distribution of operations and transactions. 2013 and 2014 regulations reaffirmed this.	- Early regulation (2007) requires all industry stakeholders who process and/or store cardholder information to ensure that their terminals, applications and processing systems comply with the relevant standards. Each vendor must provide valid certificates showing compliance with these standards, and must regularly review status of all its terminals to ensure they are still compliant as standards…		- A 2017 regulation permits an approved bank or financial institution to carry out periodic physical visits to ensure that agents operate strictly within the requirements of the law, guidelines, and the agent agreement. An approved bank or financial institution shall report its agent banking activities to the Bank in the form and frequency prescribed by the Bank.	- Early regulations (2013) stated that mobile money services must report the number of agents and the agents' balances each month. - Recent regulation (2017) states that a financial institution shall provide monthly reports to the Central Bank on new and exited agents.
	6b. Reporting requirements for other CICOs	6bi. Locations	Bangladesh; Nigeria	- Early regulation (2011) required banks to report the names and addresses of all cash points to the Department of Currency Management and Payment System (DCMPS), Bangladesh Bank on a monthly basis, and publish this list on its website. - A 2015 regulation states that banks must provide a list of the names and locations of all cash points when submitting a MFS platform application.				- A regulation from 2016 requires banks to maintain a register of all ATMS, including location, identification, and serial number of the machine. All institutions operating ATMS must file a list of all ATM locations with the CBN.
Are there requirements for who can and cannot be an agent?	7a. Requirements on who can be an agent	7ai. Requirements that must be met (e.g., business license)	Bangladesh; India; Indonesia; Kenya; Nigeria; Pakistan; Tanzania; Uganda	- Early regulation (2013) states that an agents must have sound financial capacity and strong, IT and electronic communication infrastructure, that is compatible with mobile money features (e.g. can integrate with Person Identification Number (PIN) pads, etc.). This regulation also stipulates that sub-agents must have physical infrastructure (e.g. at least one computer) and must have at least two…	- A regulation in 2010 specified which different types of entities may engage as a Business Correspondent. This regulation also required BCs to be attached to and under the oversight of a specific bank branch. It specifies that a retail outlet/sub-agent of a BC must be no further than 50 km from the bank in rural, semi-urban, and urban areas; and may not exceed a distance of 5 km in metropolitan …	- The earliest regulation concerning agent selection (2006) stipulated that agents must obtain a license as business activity administrator of money remittance in order to provide cash-in or cash-out services. - With the introduction of the Laku Pandai pilot program in 2014, agents were required to be domiciled in the location where the program is conducted, and have had a viable source of income…	- The earliest regulation (2010) stipulated that prior to appointing an agent, an institution must show that an agent has a well-established commercial activity, and business license or permit, that has been active for at least 18 months, and has the capacity to provide banking services safely and efficiently. For each specific agent an institution must submit an application to the Central Bank t…	- Early regulation (2007) only allowed Payments Terminal Service Providers (PTSP) licensed by the CBN to deploy, maintain and provide support for POS terminals. Criteria to become a PTSP, and performance requirements for PTSP, are to be defined by the CBN and performance is to be reviewed annually. This was reiterated in 2016. - A 2013 regulation states that agents must have been in a legitimate …	- Regulation in 2016 stipulated that when establishing a new agent, a financial institution (FI) must establish procedures that define: various agent categories or the agent structure based on the types of branchless banking (BB) services they are allowed to offer; minimum selection criteria for each category of agent including business experience and financial position; and individuals/businesse…	- A 2013 regulation states that a person intending to be appointed as an agent is required to have operated a lawful commercial activity for at least two years preceding the date of the application to become an agent and such commercial activity must be ongoing; this regulation also lists the types of entities that may serve as agents. - A 2017 reinforces this, but shortens the amount of time ope…	- Recent regulation (2017) stipulates that a person appointed as an agent must: 1) operate an account at a financial institution licensed by the Central Bank for consecutive six months prior to the application; 2) have a licensed business; 3) have a physical address; 4) have adequate and secure premises; and 5) been engaged in the licensed business for at least 12 months.
		7aii. Types of entities that can be agents (e.g. post offices, etc.)	Bangladesh; Kenya; Nigeria; Uganda	- Early regulation (2013) identifies entities that can be engaged as agents. A variety of entities are eligible, and include NGOs, MFIs, post offices, pharmacies, offices of local government institutions, and agents of MNOs, among others. - A 2015 regulation states that those entities with an extensive network of service delivery outlets (e.g., NGO MFIs, MNOs, government’s Postal Department etc.)…			- Early regulations (2010) stated that organizations eligible to become an agent include limited liability companies, sole proprietorships, partnerships, societies, cooperative societies, state corporations, public entities, and any other organization identified by the Central Bank.	- A 2013 regulation states that limited liability companies, sole proprietorships, partnerships, cooperative societies, public entities, trusts and any entity prescribed by the CBN are permitted to be agents.			- 2017 regulations state that a person shall not be appointed as an agent unless that person is: 1) a sole proprietorship; 2) a partnership; 3) a company; 4) a cooperative society; 5) a microfinance institution; or 6) an entity approved by the Central Bank.
		7aiii. Dedicated agents (e.g., agents cannot have a side business like a bodega)	India		- A 2014 regulation prohibits Payment Banks from setting up subsidiaries that undertake non-banking financial services.
	7b. Requirements on who cannot be an agent		Bangladesh; India; Kenya; Nigeria; Tanzania; Uganda	- Two 2013 regulations indicate that an individual who has defaulted on a loan or who has been convicted under any criminal proceedings cannot be an agent. This requirement is reiterated in a 2015 regulation. - The most recent regulation (2017) indicates that bank officials or bank related persons are not eligible to be agents. Bank officials are not eligible to become agents with one year of the…	- A 2016 regulation prohibits offline Business Correspondents from operating.		- Early regulations (2010) stated that faith-based organizations, not-for-profit organizations, NGOs, educational institutions, and foreign exchange bureaus are not permitted to be agents. - 2013 regulation stated agent banking businesses are not permitted to be run by an employee or an associate of a bank. Agents shouldn't continue offering banking services if their initial commercial activity h…	- A 2013 regulation states that faith-based or non-profit organizations, non-governmental organizations, educational institutions and bureau-de-change are not permitted to be agents. - A 2017 regulation states that card schemes and entities with management contract with a card scheme are not permitted to become PTSP, and no bank should have a controlling share in any PTSP.		- A 2013 regulation states that entities cannot become agents if their sole activity is agent banking.	- Recent regulations (2017) state that a financial institution shall not conduct agent banking with its employees, affiliates, or associates.
Are there requirements for agent exclusivity?	8a. Agent exclusivity is required	8ai. Of all agents	Bangladesh; Indonesia	- The most recent regulation (2017) states that agents are not permitted to enter into agent banking contracts with more than one bank.		- The Laku Pandai pilot program in 2014 included a requirement for agent exclusivity.
		8aii. Of some agents	Bangladesh; India	- Two 2013 regulations stipulated that while agents may partner with more than one bank at a time, retail agents or sub agents may only represent and offer banking services of a single bank.	- A 2010 regulation stated that Business Correspondents may partner with multiple banks, however a retail or sub-agent may only partner with one bank. - A regulation 2014 reinforced the 2010 regulation, and also stipulated that BCs much maintain separate databases for each partner bank.
	8b. Agent exclusivity is permitted	8bi. Of all agents	Pakistan						- Two separate 2016 regulations indicated that one agent may provide services for and have arrangements with multiple banks as long as the agents have separate agreements with each.
		8bii. Of some agents
	8c. Agent exclusivity is forbidden	8ci. Of all agents	Kenya; Nigeria; Tanzania; Uganda				- Early regulations (2010) stated that institutions are not permitted to have exclusive contracts with agents. Agents must have separate contracts with each institution, and must have the capacity to contract with multiple institutions prior to doing so. 2013 and 2014 regulations reaffirm this.	- Early regulation (2007) prohibited exclusivity in all areas of payment service including issuing, acquiring, processing, and sale and maintenance of hardware and software, among others. This prohibition was also reiterated in 2016 regulation. - A 2013 regulation prohibited exclusive contracts between financial institutions and agents specifically. Agents can provide services to as many financia…		- A 2013 regulation states the contracts between agents and financial institutions may not be exclusive. - This was reinforced in both 2015 and 2017 regulations.	- 2013 regulation stated that the mobile money service provider selects and manages mobile money agents, and the agent agreement should not provide for exclusivity. - 2017 regulation specifies that the agreement between a financial institution and an agent shall not include a provision prohibiting the agent from conducting agent banking with other financial institutions. An agent may provide agen…
		8cii. Of some agents
Are there functions or services that agents must or cannot provide?	9a. Functions/services that agents must provide	9ai. Requirements on cash/e-float	Bangladesh; India; Kenya; Pakistan; Tanzania	- A 2013 regulation requires that agents deposit a fixed amount of money or have a credit limit with the bank. An additional 2013 regulation restates this requirement. In addition to this, the regulation stipulates that banks will provide overdraft/credit facility to each agent, depending on the number of sub-agents under their authority. Credit should be no more than Tk. 100,000/- (One Lakh) per…	- A 2014 regulation requires that Payment Banks must ensure that non-financial service activities be kept separate from banking and financial services. This regulation also requires that "Payment Bank" be clearly stated in the title, and that these banks invest 75 cents of demand deposit balances in Government Securities or Treasury Bills, have a minimum equity capital of Rs. 100 crore, and a min…		- 2010 regulations stipulated that agents should show that they have funds available to cover all operations, including customer deposits and withdrawals when applying to become an agent. - 2013 regulation stated that e-money is not a deposit within the meaning of the Banking Act, the Microfinance Act, or the SACCO Societies Act and is not subject to any deposit protection.		- Regulations in 2016 stated that contracts between a financial institutions and agents must specify suitable limits for cash holdings.	- A 2015 regulation established maximum daily balance (float) of 100,000,000 Tanzania Shillings.
		9aii. Other functions/services	Bangladesh; Nigeria	- A 2013 regulations states that agents must provide cash deposit and withdrawal services at a minimum.				- A 2014 regulation requires all agent locations to provide CICO services for inter-scheme payments. - A 2015 regulation limits transactions to the receipt of monies transmitted via mobile phones and other hand held devices to persons residing in Nigeria and foreign visitors.
	9b. Functions/services that agents cannot provide		Bangladesh; India; Indonesia; Kenya; Nigeria; Pakistan; Tanzania; Uganda	- Early regulation (2013) prohibits agents from giving final approval of opening of bank accounts and issuance of bank cards/cheques, dealing with loans and financial appraisal, encashing cheques or dealing in foreign currency. - The most regulation (2017) states that agents are not permitted to: open accounts, grant loans or carry out any appraisal function for purposes of opening an account or …	- A 2014 regulation prohibits Payment Banks from undertaking lending activities, accepting NRI deposits, issuing credit cards, or setting up subsidiaries to undertake non-banking financial services. - In 2016, a set of guidelines stipulate that when a Payment Bank acts as a Business Correspondent for a bank, the Payment Bank's own BCs may not open deposits or review KYC documentation for the bank.	- In later rounds of regulations (2014) Indonesia recommended that banks consider limiting the scope of services agents can provide, but left the decision up to the banks.	- 2010 regulations stipulated that agents are not permitted to offer banking services on its own accord, offer any guarantee in favor of any institution or customer, open accounts, grant loans, undertake cheque deposit and encashment of cheques, transact foreign currency, or provide cash advances.	- A 2013 regulation prohibits agents from giving any guarantee, offering banking services on their own accord, providing any banking service not included in their contract with a financial institution, opening accounts, granting loans, undertaking check deposit and encashment of checks, transacting in a foreign currency, or providing cash advances.	- A 2016 regulation stated that agents cannot open level 2 accounts; this action must be completed at the bank branch. Generally, agents cannot offer any branchless banking services other than those specified in the agency agreement.	- A 2013 regulations stipulates that an agent shall not: 1) carry out transactions in currencies other than Tanzanian shillings; 2) offer guarantees to bank clients; or 3) open accounts, grant loans or advances, or carry out any appraisal functions. - A 2015 regulation adds that agents are not allowed to send person-to-person payment transfers. - A 2017 regulation adds 13 additional restricted ac…	- Recent regulations (2017) state that an agent shall not use as part of its name, words like "bank," "financial institution," "financial intermediary," or their derivatives or any word suggesting that the agent is itself a financial institution. Furthermore, an agent shall not: a) offer financial institution businesses on its own accord except where it is the agent's principal business at the ti…
Are there processes to authenticate agents?	10a. Processes to authenticate agents by banks	10ai. During registration	Bangladesh; India; Indonesia; Kenya; Nigeria; Pakistan; Tanzania; Uganda	- Early regulation (2011) required that banks have clear and well documented agent selection policies and procedures - A 2013 regulated required banks to submit agent and sub agent due diligence policies and procedures as part of their agent banking application. - The most recent regulation (2017) states that banks must conduct due diligence prior to engaging an agent.	- A 2010 regulation states that banks must carry out due diligence reviews before engaging potential Business Correspondents, and provides specific items to review. - This was reinforced in a 2014 regulation. - A 2016 regulation states that banks may carry out due diligence of individuals before appointing them as agents that conduct fund transfer services.	- In 2014, regulation stipulated that agents must pass a banks' due diligence procedures.	- 2010 regulations stated Agent Due Diligence procedures should be in place that at a minimum contain methods for identifying agents, initial due diligence procedures, regular due diligence checks and their specified intervals, and a list of warning signals and corrective actions. - 2013 regulations stated that in selecting agents an institution should exercise due diligence and conduct a suitabi…	- A 2013 regulation states that financial institutions need clear policies and due diligence processes for selecting agents, including a list of minimum standards. Financial institutions must have a signed agreement with each agent. (Reiterated in 2015 regulation.) - A 2014 regulation stipulates that applications for Super-Agent licenses should include qualifying criteria for engaging agents.	- Regulation from 2016 stipulated that financial institutions are responsible for having clear, well documented Authentication and Due Diligence policies, including initial due diligence. The following minimum information should be obtained for all agents: full name of business owner and CNIC and contact details; integrity, personal qualities, and reputation of business owner; financial position/…	- A 2013 regulation states that an approved banking institution shall conduct assessment and due diligence (Know-Your-Agent) on the business owner and business operations to ensure that an agent is well established, having good reputation and enjoying the confidence of the community. - In 2014 regulation states that a bureau de change entity shall not commence business until the business premises…	- Early regulations (2013) stated that a mobile money service provider in its dealings with mobile money agents, must put in place an effective agent selection process and carry out due diligence on its agents. The agent shall clearly display in a conspicuous place the agent’s unique identification number provided by the mobile money service provider.
		10aii. Ongoing	Bangladesh; India; Indonesia; Kenya; Nigeria; Pakistan; Tanzania; Uganda	- Early regulation (2011) required banks to monitor activities of agents on a regular basis. - A 2013 regulation required banks to formulate internal audit policies for monitoring and controlling agents, including visiting agent locations at regular intervals to ensure agent compliance with rules and regulations. - Later regulation (2015) stated that MFS platforms should have internal controls an…	- A 2010 regulation states that banks should regularly monitor the activities of their BCs and should conduct a detailed review of BC performance at least once per year. - This was reinforced in a 2014 regulation.	- Early regulation (2009) allowed for the collection of information on agents who conducted damaging actions and the creation of an agent "black list" to be shared among service providers. - The most recent regulation (2017) allows Bank Indonesia to periodically monitor and evaluate agents to ensure compliance with regulations, policies and procedures.	- 2010 regulation stated Agent Due Diligence procedures should be in place that at a minimum contain methods for identifying agents, initial due diligence procedures, regular due diligence checks and their specified intervals, and a list of warning signals and corrective actions. - 2013 regulation stated that the Bank is permitted to conduct on-site inspections of agents, and inspect the accounts…	- Early regulation (2007) stated that all POS terminals must comply with standards and best practices specified by various card schemes. Vendors must provide valid certificates showing compliance with these standards. This was reiterated in more recent regulations (2016). - A 2013 regulation instructs financial institutions to ensure that any institutional risk management program covers the agent…	- 2016 regulations stipulated that as part of the application process for branchless banking services, financial institutions must include information on agent liquidity management procedures. Additionally, financial institutions must ensure that the scope and coverage of their internal audit function has been expanded to commensurate with complexity and risks inherent in agent activities. Financ…	- A 2007 regulation states that banks and financial institutions shall at minimum establish formal policies and procedures for identifying appropriate methodologies to ensure agents are properly authenticated. - In 2015, a regulation states that electronic money issuers shall, prior to appointing agents, submit to the Bank of Tanzania documentation of the proposed agents, which includes an ongoin…	- Recent regulations (2017) state that The Central Bank has power to: a) request for any information from an agent at any time where it deems it necessary; b) carry out an examination of an agent; c) appoint an appropriate professional at the cost of the financial institution, to conduct a special audit on an agent banking service; d) direct an agent to take any action or cease from any conduct a…
	10b. Processes to authenticate agents by customers		Bangladesh; India; Kenya; Nigeria; Tanzania; Uganda	- A 2013 regulation required agents to clearly display the name, logo, contact address and telephone number of the bank so that customers know the agent is providing services on behalf of the bank. Additionally, this regulation required banks to make agents, their activities and limitations known to the public. - The most recent regulation (2017) requires agents to clearly display and disclose to…	- A 2010 regulation states that agents and sub-agents may be required to post a sign indicating their status as a service provider to banks for customers. - This was reinforced in a 2014 regulation.		- 2010 regulation stated that institutions should ensure that a channel of communication exists through which customers may verify the authenticity of an agent, its location and the validity of the agents banking business. If requested by a customer, an agent should show a copy of their bank approval letter, appointment letter from the institution, and the license for the commercial activity the …	- A 2013 regulation stipulates that agents clearly display signs which indicate that they are providing services on behalf of a financial institution, and the financial institution's contact information. Financial institutions should provide a communication channel for customers and agents to lodge complaints. This channel can also be used to verify the authenticity and identity of an agent, its …		- A 2014 regulation requires that bureau de change entities display a copy of the valid license in a conspicuous place at each of its premises.	- Early regulations (2013) stated that a mobile money service provider in its dealings with mobile money agents, must put in place an effective agent selection process and carry out due diligence on its agents. The agent shall clearly display in a conspicuous place the agent’s unique identification number provided by the mobile money service provider. - Recent regulation (2017) adds on that a fin…
Are there distinctions made about classes of agents?	11. Classes of agents		Bangladesh; India; Nigeria; Pakistan; Tanzania	- Early regulation (2013) identifies sub agents as entities who work under an agent and run the agent banking activities in a specific outlet at the customer end point. - The most recent regulation (2017) indicates that classes of agents can include master agents and unit agents, and outlines the eligibility requirements for each.	- 2010 regulations state that while a BC can be a BC for more than one bank, at the point of customer interface, a retail outlet or sub-agent of a BC shall represent and provide banking services of only one bank. 2012 affirm the use of sub-agents.			- Early regulations (2007) state rules for the following classes: merchant acquirers; payment terminal service providers; PoS terminal owners; payments terminal service aggregators; card issuers; merchants; card associations and card schemes; and switching companies. These classes are affirmed in 2016 regulations. - 2013 regulations describe three agent classifications: super-agents (they can ove…	- A 2016 regulation outlines permissible agent models, including: Super Agents (well-established owned or franchised retail outlets, or a distribution setup; responsible for managing and controlling subagents; may include fuel distribution companies, Pakistan Post, courier companies, chain stores etc.); Direct Agents (may include large- to medium-sized stores etc., which have a separate agency/Se…	- Agent classes include: Tier I; Tier II; Small and Medium Enterprises (Tier III); Retail Agents (Tier IV); Super Agents; and Large Businesses. Additionally there are two classes of bureaus de change: class A and class B.

## Sheet: Timeline of Regulations
Country	Institution	Year	Regulation	Type of Regulation		2004	2005	2006	2007	2008	2009	2010	2011	2012	2013	2014	2015	2016	2017
Bangladesh	Bangladesh Telecommunication Regulatory Commission	2004	Interconnection Regulations	Interoperability		Interconnection Regulations
Bangladesh	Bangladesh Bank	2011	Amendment of Guidelines on Mobile Financial Services for the Banks	KYC Requirements									Amendment of Guidelines on Mobile Financial Services for the Banks
Bangladesh	Bangladesh Bank	2011	Amendment of Guidelines on Mobile Financial Services for the Banks	Interoperability									Amendment of Guidelines on Mobile Financial Services for the Banks
Bangladesh	Bangladesh Bank	2011	Amendment of Guidelines on Mobile Financial Services for the Banks	Agent Selection									Amendment of Guidelines on Mobile Financial Services for the Banks
Bangladesh	Bangladesh Bank	2011	Amendment of Guidelines on Mobile Financial Services for the Banks	Agent Services									Amendment of Guidelines on Mobile Financial Services for the Banks
Bangladesh	Bangladesh Bank	2011	Amendment of Guidelines on Mobile Financial Services for the Banks	Reporting Requirements									Amendment of Guidelines on Mobile Financial Services for the Banks
Bangladesh	Bangladesh Bank	2011	Guidelines on Mobile Financial Services (MFS) for the Banks	KYC Requirements									Guidelines on Mobile Financial Services (MFS) for the Banks
Bangladesh	Bangladesh Bank	2011	Guidelines on Mobile Financial Services (MFS) for the Banks	Caps and Fees									Guidelines on Mobile Financial Services (MFS) for the Banks
Bangladesh	Bangladesh Bank	2011	Guidelines on Mobile Financial Services (MFS) for the Banks	Interoperability									Guidelines on Mobile Financial Services (MFS) for the Banks
Bangladesh	Bangladesh Bank	2011	Guidelines on Mobile Financial Services (MFS) for the Banks	Agent Selection									Guidelines on Mobile Financial Services (MFS) for the Banks
Bangladesh	Bangladesh Bank	2011	Guidelines on Mobile Financial Services (MFS) for the Banks	Reporting Requirements									Guidelines on Mobile Financial Services (MFS) for the Banks
Bangladesh	Bangladesh Bank	2013	Guidance Note for Approval and Operation of Agent Banking Activities of Banks	KYC Requirements											Guidance Note for Approval and Operation of Agent Banking Activities of Banks
Bangladesh	Bangladesh Bank	2013	Guidance Note for Approval and Operation of Agent Banking Activities of Banks	Caps and Fees											Guidance Note for Approval and Operation of Agent Banking Activities of Banks
Bangladesh	Bangladesh Bank	2013	Guidance Note for Approval and Operation of Agent Banking Activities of Banks	Agent Selection											Guidance Note for Approval and Operation of Agent Banking Activities of Banks
Bangladesh	Bangladesh Bank	2013	Guidance Note for Approval and Operation of Agent Banking Activities of Banks	Agent Services											Guidance Note for Approval and Operation of Agent Banking Activities of Banks
Bangladesh	Bangladesh Bank	2013	Guidance Note for Approval and Operation of Agent Banking Activities of Banks	Reporting Requirements											Guidance Note for Approval and Operation of Agent Banking Activities of Banks
Bangladesh	Bangladesh Bank	2013	Guidelines on Agent Banking for the Banks	KYC Requirements											Guidelines on Agent Banking for the Banks
Bangladesh	Bangladesh Bank	2013	Guidelines on Agent Banking for the Banks	Caps and Fees											Guidelines on Agent Banking for the Banks
Bangladesh	Bangladesh Bank	2013	Guidelines on Agent Banking for the Banks	Agent Selection											Guidelines on Agent Banking for the Banks
Bangladesh	Bangladesh Bank	2013	Guidelines on Agent Banking for the Banks	Agent Services											Guidelines on Agent Banking for the Banks
Bangladesh	Bangladesh Bank	2013	Guidelines on Agent Banking for the Banks	Reporting Requirements											Guidelines on Agent Banking for the Banks
Bangladesh	Bangladesh Bank	2015	Regulatory Guidelines for Mobile Financial Services (MFS) in Bangladesh	KYC Requirements													Regulatory Guidelines for Mobile Financial Services (MFS) in Bangladesh
Bangladesh	Bangladesh Bank	2015	Regulatory Guidelines for Mobile Financial Services (MFS) in Bangladesh	Caps and Fees													Regulatory Guidelines for Mobile Financial Services (MFS) in Bangladesh
Bangladesh	Bangladesh Bank	2015	Regulatory Guidelines for Mobile Financial Services (MFS) in Bangladesh	Interoperability													Regulatory Guidelines for Mobile Financial Services (MFS) in Bangladesh
Bangladesh	Bangladesh Bank	2015	Regulatory Guidelines for Mobile Financial Services (MFS) in Bangladesh	Agent Selection													Regulatory Guidelines for Mobile Financial Services (MFS) in Bangladesh
Bangladesh	Bangladesh Bank	2015	Regulatory Guidelines for Mobile Financial Services (MFS) in Bangladesh	Agent Services													Regulatory Guidelines for Mobile Financial Services (MFS) in Bangladesh
Bangladesh	Bangladesh Bank	2015	Regulatory Guidelines for Mobile Financial Services (MFS) in Bangladesh	Reporting Requirements													Regulatory Guidelines for Mobile Financial Services (MFS) in Bangladesh
Bangladesh	Bangladesh Bank	2017	Prudential Guidelines for Agent Banking Operation in Bangladesh	KYC Requirements															Prudential Guidelines for Agent Banking Operation in Bangladesh
Bangladesh	Bangladesh Bank	2017	Prudential Guidelines for Agent Banking Operation in Bangladesh	Caps and Fees															Prudential Guidelines for Agent Banking Operation in Bangladesh
Bangladesh	Bangladesh Bank	2017	Prudential Guidelines for Agent Banking Operation in Bangladesh	Interoperability															Prudential Guidelines for Agent Banking Operation in Bangladesh
Bangladesh	Bangladesh Bank	2017	Prudential Guidelines for Agent Banking Operation in Bangladesh	Agent Selection															Prudential Guidelines for Agent Banking Operation in Bangladesh
Bangladesh	Bangladesh Bank	2017	Prudential Guidelines for Agent Banking Operation in Bangladesh	Agent Services															Prudential Guidelines for Agent Banking Operation in Bangladesh
Bangladesh	Bangladesh Bank	2017	Prudential Guidelines for Agent Banking Operation in Bangladesh	Reporting Requirements															Prudential Guidelines for Agent Banking Operation in Bangladesh
India	Reserve Bank of India	2010	Financial Inclusion by Extension of Banking Services – Use of Business Correspondents (BCs)	KYC Requirements								Financial Inclusion by Extension of Banking Services – Use of Business Correspondents (BCs)
India	Reserve Bank of India	2010	Financial Inclusion by Extension of Banking Services – Use of Business Correspondents (BCs)	Caps and Fees								Financial Inclusion by Extension of Banking Services – Use of Business Correspondents (BCs)
India	Reserve Bank of India	2010	Financial Inclusion by Extension of Banking Services – Use of Business Correspondents (BCs)	Interoperability								Financial Inclusion by Extension of Banking Services – Use of Business Correspondents (BCs)
India	Reserve Bank of India	2010	Financial Inclusion by Extension of Banking Services – Use of Business Correspondents (BCs)	Agent Selection								Financial Inclusion by Extension of Banking Services – Use of Business Correspondents (BCs)
India	Reserve Bank of India	2010	Financial Inclusion by Extension of Banking Services – Use of Business Correspondents (BCs)	Reporting Requirements								Financial Inclusion by Extension of Banking Services – Use of Business Correspondents (BCs)
India	Reserve Bank of India	2012	Financial Inclusion by Extension of Banking Services – Use of Business Correspondents (BCs)	KYC Requirements										Financial Inclusion by Extension of Banking Services – Use of Business Correspondents (BCs)
India	Reserve Bank of India	2012	Financial Inclusion by Extension of Banking Services – Use of Business Correspondents (BCs)	Caps and Fees										Financial Inclusion by Extension of Banking Services – Use of Business Correspondents (BCs)
India	Reserve Bank of India	2012	Financial Inclusion by Extension of Banking Services – Use of Business Correspondents (BCs)	Interoperability										Financial Inclusion by Extension of Banking Services – Use of Business Correspondents (BCs)
India	Reserve Bank of India	2012	Financial Inclusion by Extension of Banking Services – Use of Business Correspondents (BCs)	Agent Selection										Financial Inclusion by Extension of Banking Services – Use of Business Correspondents (BCs)
India	Reserve Bank of India	2012	Financial Inclusion by Extension of Banking Services – Use of Business Correspondents (BCs)	Reporting Requirements										Financial Inclusion by Extension of Banking Services – Use of Business Correspondents (BCs)
India	Telecom Regulatory Authority of India	2012	The Mobile Banking (Quality of Service) Regulations	KYC Requirements										The Mobile Banking (Quality of Service) Regulations
India	Telecom Regulatory Authority of India	2012	The Mobile Banking (Quality of Service) Regulations	Interoperability										The Mobile Banking (Quality of Service) Regulations
India	Telecom Regulatory Authority of India	2012	The Mobile Banking (Quality of Service) Regulations	Agent Selection										The Mobile Banking (Quality of Service) Regulations
India	Telecom Regulatory Authority of India	2013	The Mobile Banking (Quality of Service) Regulations	KYC Requirements											The Mobile Banking (Quality of Service) Regulations
India	Telecom Regulatory Authority of India	2013	The Mobile Banking (Quality of Service) Regulations	Interoperability											The Mobile Banking (Quality of Service) Regulations
India	Telecom Regulatory Authority of India	2013	The Mobile Banking (Quality of Service) Regulations	Agent Selection											The Mobile Banking (Quality of Service) Regulations
India	Reserve Bank of India	2014	Financial Inclusion by Extension of Banking Services – Use of Business Correspondents (BCs)	KYC Requirements												Financial Inclusion by Extension of Banking Services – Use of Business Correspondents (BCs)
India	Reserve Bank of India	2014	Financial Inclusion by Extension of Banking Services – Use of Business Correspondents (BCs)	Caps and Fees												Financial Inclusion by Extension of Banking Services – Use of Business Correspondents (BCs)
India	Reserve Bank of India	2014	Financial Inclusion by Extension of Banking Services – Use of Business Correspondents (BCs)	Interoperability												Financial Inclusion by Extension of Banking Services – Use of Business Correspondents (BCs)
India	Reserve Bank of India	2014	Financial Inclusion by Extension of Banking Services – Use of Business Correspondents (BCs)	Agent Selection												Financial Inclusion by Extension of Banking Services – Use of Business Correspondents (BCs)
India	Reserve Bank of India	2014	Financial Inclusion by Extension of Banking Services – Use of Business Correspondents (BCs)	Reporting Requirements												Financial Inclusion by Extension of Banking Services – Use of Business Correspondents (BCs)
India	Reserve Bank of India	2014	Guidelines for Licensing of Payments Banks	KYC Requirements												Guidelines for Licensing of “Payments Banks”
India	Reserve Bank of India	2014	Guidelines for Licensing of Payments Banks	Caps and Fees												Guidelines for Licensing of “Payments Banks”
India	Reserve Bank of India	2014	Guidelines for Licensing of Payments Banks	Interoperability												Guidelines for Licensing of “Payments Banks”
India	Reserve Bank of India	2014	Guidelines for Licensing of Payments Banks	Agent Selection												Guidelines for Licensing of “Payments Banks”
India	Reserve Bank of India	2014	Guidelines for Licensing of Payments Banks	Agent Services												Guidelines for Licensing of “Payments Banks”
India	Reserve Bank of India	2014	Guidelines for Licensing of Payments Banks	Reporting Requirements												Guidelines for Licensing of “Payments Banks”
India	Reserve Bank of India	2014	RBI’s Recent simplified KYC Measures For Public Awareness	KYC Requirements												RBI’s Recent simplified KYC Measures For Public Awareness
India	Reserve Bank of India	2016	Master Circular – Mobile Banking transactions in India – Operative Guidelines for Banks	KYC Requirements														Master Circular – Mobile Banking transactions in India – Operative Guidelines for Banks
India	Reserve Bank of India	2016	Master Circular – Mobile Banking transactions in India – Operative Guidelines for Banks	Caps and Fees														Master Circular – Mobile Banking transactions in India – Operative Guidelines for Banks
India	Reserve Bank of India	2016	Master Circular – Mobile Banking transactions in India – Operative Guidelines for Banks	Interoperability														Master Circular – Mobile Banking transactions in India – Operative Guidelines for Banks
India	Reserve Bank of India	2016	Master Circular – Mobile Banking transactions in India – Operative Guidelines for Banks	Agent Selection														Master Circular – Mobile Banking transactions in India – Operative Guidelines for Banks
India	Reserve Bank of India	2016	Master Circular – Mobile Banking transactions in India – Operative Guidelines for Banks	Reporting Requirements														Master Circular – Mobile Banking transactions in India – Operative Guidelines for Banks
India	Telecom Regulatory Authority of India	2016	The Mobile Banking (Quality of Service) Regulations	KYC Requirements														The Mobile Banking (Quality of Service) Regulations
India	Telecom Regulatory Authority of India	2016	The Mobile Banking (Quality of Service) Regulations	Interoperability														The Mobile Banking (Quality of Service) Regulations
India	Telecom Regulatory Authority of India	2016	The Mobile Banking (Quality of Service) Regulations	Agent Selection														The Mobile Banking (Quality of Service) Regulations
Indonesia	Bank Indonesia	2009	Bank Indonesia Regulation Number: 11/12/PBI/2009 Concerning Electronic Money	KYC Requirements							Bank Indonesia number 11/12/PBI/2009 Electronic money
Indonesia	Bank Indonesia	2009	Bank Indonesia Regulation Number: 11/12/PBI/2009 Concerning Electronic Money	Interoperability							Bank Indonesia number 11/12/PBI/2009 Electronic money
Indonesia	Bank Indonesia	2009	Bank Indonesia Regulation Number: 11/12/PBI/2009 Concerning Electronic Money	Reporting Requirements							Bank Indonesia number 11/12/PBI/2009 Electronic money
Indonesia	Bank Indonesia	2009	Circular No. 11/11/DASP Concerning Electronic Money	KYC Requirements							Circular No. 11/11/DASP Concerning Electronic Money
Indonesia	Bank Indonesia	2009	Circular No. 11/11/DASP Concerning Electronic Money	Caps and Fees							Circular No. 11/11/DASP Concerning Electronic Money
Indonesia	Bank Indonesia	2009	Circular No. 11/11/DASP Concerning Electronic Money	Agent Selection							Circular No. 11/11/DASP Concerning Electronic Money
Indonesia	Bank Indonesia	2017	Bank Indonesia Regulation Number: 19/10/PBI/2017 Concerning Implementation of Anti-Money Laundering and Prevention of Terrorism Financing for Non-Bank Payment System Service Provider and Non-Bank Money Changing Service Provider	KYC Requirements															Bank Indonesia Regulation Number: 19/10/PBI/2017 Concerning Implementation of Anti-Money Laundering and Prevention of Terrorism Financing for Non-Bank Payment System Service Provider and Non-Bank Money Changing Service Provider
Indonesia	Bank Indonesia	2017	Bank Indonesia Regulation Number: 19/10/PBI/2017 Concerning Implementation of Anti-Money Laundering and Prevention of Terrorism Financing for Non-Bank Payment System Service Provider and Non-Bank Money Changing Service Provider	Agent Selection															Bank Indonesia Regulation Number: 19/10/PBI/2017 Concerning Implementation of Anti-Money Laundering and Prevention of Terrorism Financing for Non-Bank Payment System Service Provider and Non-Bank Money Changing Service Provider
Indonesia	Bank Indonesia	2017	Bank Indonesia Regulation Number: 19/10/PBI/2017 Concerning Implementation of Anti-Money Laundering and Prevention of Terrorism Financing for Non-Bank Payment System Service Provider and Non-Bank Money Changing Service Provider	Reporting Requirements															Bank Indonesia Regulation Number: 19/10/PBI/2017 Concerning Implementation of Anti-Money Laundering and Prevention of Terrorism Financing for Non-Bank Payment System Service Provider and Non-Bank Money Changing Service Provider
Kenya	Central Bank of Kenya	2010	Guidelines on Agent Banking	KYC Requirements								Guidelines on Agent Banking
Kenya	Central Bank of Kenya	2010	Guidelines on Agent Banking	Caps and Fees								Guidelines on Agent Banking
Kenya	Central Bank of Kenya	2010	Guidelines on Agent Banking	Agent Selection								Guidelines on Agent Banking
Kenya	Central Bank of Kenya	2010	Guidelines on Agent Banking	Agent Services								Guidelines on Agent Banking
Kenya	Central Bank of Kenya	2010	Guidelines on Agent Banking	Reporting Requirements								Guidelines on Agent Banking
Kenya	Central Bank of Kenya	2013	E-Money Regulation	Agent Selection											E-Money Regulation
Kenya	Central Bank of Kenya	2013	E-Money Regulation	Reporting Requirements											E-Money Regulation
Kenya	Central Bank of Kenya	2013	The National Payment System Regulations, 2013	Interoperability											The National Payment System Regulations, 2013
Kenya	Central Bank of Kenya	2013	The National Payment System Regulations, 2013	Agent Selection											The National Payment System Regulations, 2013
Kenya	Central Bank of Kenya	2013	The National Payment System Regulations, 2013	Agent Services											The National Payment System Regulations, 2013
Kenya	Central Bank of Kenya	2013	The National Payment System Regulations, 2013	Reporting Requirements											The National Payment System Regulations, 2013
Kenya	Central Bank of Kenya	2013	Prudential Guidelines for Institutions Licensed Under the Banking Act	KYC Requirements											Prudential Guidelines for Institutions Licensed Under the Banking Act
Kenya	Central Bank of Kenya	2013	Prudential Guidelines for Institutions Licensed Under the Banking Act	Agent Selection											Prudential Guidelines for Institutions Licensed Under the Banking Act
Kenya	Central Bank of Kenya	2013	Prudential Guidelines for Institutions Licensed Under the Banking Act	Agent Services											Prudential Guidelines for Institutions Licensed Under the Banking Act
Kenya	Central Bank of Kenya	2013	Prudential Guidelines for Institutions Licensed Under the Banking Act	Reporting Requirements											Prudential Guidelines for Institutions Licensed Under the Banking Act
Kenya	Central Bank of Kenya	2014	The National Payment System Regulations, 2014	KYC Requirements												The National Payment System Regulations, 2014
Kenya	Central Bank of Kenya	2014	The National Payment System Regulations, 2014	Caps and Fees												The National Payment System Regulations, 2014
Kenya	Central Bank of Kenya	2014	The National Payment System Regulations, 2014	Interoperability												The National Payment System Regulations, 2014
Kenya	Central Bank of Kenya	2014	The National Payment System Regulations, 2014	Agent Selection												The National Payment System Regulations, 2014
Kenya	Central Bank of Kenya	2014	The National Payment System Regulations, 2014	Reporting Requirements												The National Payment System Regulations, 2014
Nigeria	Central Bank of Nigeria	2007	Guidelines on Point-of-Sale (POS) Card Acceptance Services	KYC Requirements					Guidelines on Point-of-Sale (POS) Card Acceptance Services
Nigeria	Central Bank of Nigeria	2007	Guidelines on Point-of-Sale (POS) Card Acceptance Services	Caps and Fees					Guidelines on Point-of-Sale (POS) Card Acceptance Services
Nigeria	Central Bank of Nigeria	2007	Guidelines on Point-of-Sale (POS) Card Acceptance Services	Interoperability					Guidelines on Point-of-Sale (POS) Card Acceptance Services
Nigeria	Central Bank of Nigeria	2007	Guidelines on Point-of-Sale (POS) Card Acceptance Services	Agent Selection					Guidelines on Point-of-Sale (POS) Card Acceptance Services
Nigeria	Central Bank of Nigeria	2007	Guidelines on Point-of-Sale (POS) Card Acceptance Services	Agent Services					Guidelines on Point-of-Sale (POS) Card Acceptance Services
Nigeria	Central Bank of Nigeria	2007	Guidelines on Point-of-Sale (POS) Card Acceptance Services	Reporting Requirements					Guidelines on Point-of-Sale (POS) Card Acceptance Services
Nigeria	Central Bank of Nigeria	2012	Timeline for Interoperability and Interconnectivity	Interoperability										Timeline for Interoperability and Interconnectivity
Nigeria	Central Bank of Nigeria	2013	Circular on Introduction of Three-tiered Know Your Customer Requirements	KYC Requirements											Circular on Introduction of Three-tiered Know Your Customer Requirements
Nigeria	Central Bank of Nigeria	2013	Circular on Introduction of Three-tiered Know Your Customer Requirements	Caps and Fees											Circular on Introduction of Three-tiered Know Your Customer Requirements
Nigeria	Central Bank of Nigeria	2013	Circular on Introduction of Three-tiered Know Your Customer Requirements	Reporting Requirements											Circular on Introduction of Three-tiered Know Your Customer Requirements
Nigeria	Central Bank of Nigeria	2013	Guidelines for the Regulation of Agent Banking and Agent Banking Relationships in Nigeria	KYC Requirements											Guidelines for the Regulation of Agent Banking and Agent Banking Relationships in Nigeria
Nigeria	Central Bank of Nigeria	2013	Guidelines for the Regulation of Agent Banking and Agent Banking Relationships in Nigeria	Caps and Fees											Guidelines for the Regulation of Agent Banking and Agent Banking Relationships in Nigeria
Nigeria	Central Bank of Nigeria	2013	Guidelines for the Regulation of Agent Banking and Agent Banking Relationships in Nigeria	Interoperability											Guidelines for the Regulation of Agent Banking and Agent Banking Relationships in Nigeria
Nigeria	Central Bank of Nigeria	2013	Guidelines for the Regulation of Agent Banking and Agent Banking Relationships in Nigeria	Agent Selection											Guidelines for the Regulation of Agent Banking and Agent Banking Relationships in Nigeria
Nigeria	Central Bank of Nigeria	2013	Guidelines for the Regulation of Agent Banking and Agent Banking Relationships in Nigeria	Agent Services											Guidelines for the Regulation of Agent Banking and Agent Banking Relationships in Nigeria
Nigeria	Central Bank of Nigeria	2013	Guidelines for the Regulation of Agent Banking and Agent Banking Relationships in Nigeria	Reporting Requirements											Guidelines for the Regulation of Agent Banking and Agent Banking Relationships in Nigeria
Nigeria	Central Bank of Nigeria	2014	Circular on Exposure Draft on the Framework for Licensing Super Agents	KYC Requirements												Circular on Exposure Draft on the Framework for Licensing Super Agents
Nigeria	Central Bank of Nigeria	2014	Circular on Exposure Draft on the Framework for Licensing Super Agents	Caps and Fees												Circular on Exposure Draft on the Framework for Licensing Super Agents
Nigeria	Central Bank of Nigeria	2014	Circular on Exposure Draft on the Framework for Licensing Super Agents	Interoperability												Circular on Exposure Draft on the Framework for Licensing Super Agents
Nigeria	Central Bank of Nigeria	2014	Circular on Exposure Draft on the Framework for Licensing Super Agents	Agent Selection												Circular on Exposure Draft on the Framework for Licensing Super Agents
Nigeria	Central Bank of Nigeria	2014	Circular on Exposure Draft on the Framework for Licensing Super Agents	Agent Services												Circular on Exposure Draft on the Framework for Licensing Super Agents
Nigeria	Central Bank of Nigeria	2014	Circular on Exposure Draft on the Framework for Licensing Super Agents	Reporting Requirements												Circular on Exposure Draft on the Framework for Licensing Super Agents
Nigeria	Central Bank of Nigeria	2014	Circular on the introduction of fees on remote-on-us ATM withdrawal transactions	Caps and Fees												Circular on the introduction of fees on remote-on-us ATM withdrawal transactions
Nigeria	Central Bank of Nigeria	2014	Circular on the Review of Operations of the NIBBSS Instant Payment (NIP) System and Other Electronic Payments Options with Similar Features	KYC Requirements												Circular on the Review of Operations of the NIBBSS Instant Payment (NIP) System and Other Electronic Payments Options with Similar Features
Nigeria	Central Bank of Nigeria	2014	Circular on the Review of Operations of the NIBBSS Instant Payment (NIP) System and Other Electronic Payments Options with Similar Features	Caps and Fees												Circular on the Review of Operations of the NIBBSS Instant Payment (NIP) System and Other Electronic Payments Options with Similar Features
Nigeria	Central Bank of Nigeria	2015	Circular on the implementation of the Global Mobile Payments Monitoring and Regulation System	Reporting Requirements													Circular on the implementation of the Global Mobile Payments Monitoring and Regulation System
Nigeria	Central Bank of Nigeria	2015	Guidelines on International Mobile Money Remittance Service in Nigeria	KYC Requirements													Guidelines on International Mobile Money Remittance Service in Nigeria
Nigeria	Central Bank of Nigeria	2015	Guidelines on International Mobile Money Remittance Service in Nigeria	Caps and Fees													Guidelines on International Mobile Money Remittance Service in Nigeria
Nigeria	Central Bank of Nigeria	2015	Guidelines on International Mobile Money Remittance Service in Nigeria	Interoperability													Guidelines on International Mobile Money Remittance Service in Nigeria
Nigeria	Central Bank of Nigeria	2015	Guidelines on International Mobile Money Remittance Service in Nigeria	Agent Selection													Guidelines on International Mobile Money Remittance Service in Nigeria
Nigeria	Central Bank of Nigeria	2015	Guidelines on International Mobile Money Remittance Service in Nigeria	Agent Services													Guidelines on International Mobile Money Remittance Service in Nigeria
Nigeria	Central Bank of Nigeria	2015	Guidelines on International Mobile Money Remittance Service in Nigeria	Reporting Requirements													Guidelines on International Mobile Money Remittance Service in Nigeria
Nigeria	Central Bank of Nigeria	2015	Guidelines on Mobile Money Services in Nigeria	KYC Requirements													Guidelines on Mobile Money Services in Nigeria
Nigeria	Central Bank of Nigeria	2015	Guidelines on Mobile Money Services in Nigeria	Caps and Fees													Guidelines on Mobile Money Services in Nigeria
Nigeria	Central Bank of Nigeria	2015	Guidelines on Mobile Money Services in Nigeria	Interoperability													Guidelines on Mobile Money Services in Nigeria
Nigeria	Central Bank of Nigeria	2015	Guidelines on Mobile Money Services in Nigeria	Agent Selection													Guidelines on Mobile Money Services in Nigeria
Nigeria	Central Bank of Nigeria	2015	Guidelines on Mobile Money Services in Nigeria	Reporting Requirements													Guidelines on Mobile Money Services in Nigeria
Nigeria	Central Bank of Nigeria	2015	Regulatory Framework for Mobile Money Services in Nigeria	KYC Requirements													Regulatory Framework for Mobile Money Services in Nigeria
Nigeria	Central Bank of Nigeria	2015	Regulatory Framework for Mobile Money Services in Nigeria	Interoperability													Regulatory Framework for Mobile Money Services in Nigeria
Nigeria	Central Bank of Nigeria	2015	Regulatory Framework for Mobile Money Services in Nigeria	Agent Selection													Regulatory Framework for Mobile Money Services in Nigeria
Nigeria	Central Bank of Nigeria	2015	Sanctions on Erring Banks/e-Payment Service Providers for Infractions of Payment System Rules and Regulations	Agent Selection													Sanctions on Erring Banks/e-Payment Service Providers for Infractions of Payment System Rules and Regulations
Nigeria	Central Bank of Nigeria	2016	Guidelines on Operations of Electronic Payment Channels in Nigeria	KYC Requirements														Guidelines on Operations of Electronic Payment Channels in Nigeria
Nigeria	Central Bank of Nigeria	2016	Guidelines on Operations of Electronic Payment Channels in Nigeria	Caps and Fees														Guidelines on Operations of Electronic Payment Channels in Nigeria
Nigeria	Central Bank of Nigeria	2016	Guidelines on Operations of Electronic Payment Channels in Nigeria	Interoperability														Guidelines on Operations of Electronic Payment Channels in Nigeria
Nigeria	Central Bank of Nigeria	2016	Guidelines on Operations of Electronic Payment Channels in Nigeria	Agent Selection														Guidelines on Operations of Electronic Payment Channels in Nigeria
Nigeria	Central Bank of Nigeria	2016	Guidelines on Operations of Electronic Payment Channels in Nigeria	Agent Services														Guidelines on Operations of Electronic Payment Channels in Nigeria
Nigeria	Central Bank of Nigeria	2016	Guidelines on Operations of Electronic Payment Channels in Nigeria	Reporting Requirements														Guidelines on Operations of Electronic Payment Channels in Nigeria
Nigeria	Central Bank of Nigeria	2017	Review of Daily MM Wallet Transaction & BVN Requirement for Mobile Money Wallet Holders	KYC Requirements															Review of Daily MM Wallet Transaction & BVN Requirement for Mobile Money Wallet Holders
Nigeria	Central Bank of Nigeria	2017	Review of Daily MM Wallet Transaction & BVN Requirement for Mobile Money Wallet Holders	Caps and Fees															Review of Daily MM Wallet Transaction & BVN Requirement for Mobile Money Wallet Holders
Pakistan	State Bank of Pakistan	2016	Anti-Money Laundering and Combating the Financing of Terrorism (AML/CFT) regulations for Banks & DFIS	KYC Requirements														Anti-Money Laundering and Combating the Financing of Terrorism (AML/CFT) regulations for Banks & DFIS
Pakistan	State Bank of Pakistan	2016	Branchless Banking Regulations	KYC Requirements														Branchless Banking Regulations
Pakistan	State Bank of Pakistan	2016	Branchless Banking Regulations	Caps and Fees														Branchless Banking Regulations
Pakistan	State Bank of Pakistan	2016	Branchless Banking Regulations	Interoperability														Branchless Banking Regulations
Pakistan	State Bank of Pakistan	2016	Branchless Banking Regulations	Agent Selection														Branchless Banking Regulations
Pakistan	State Bank of Pakistan	2016	Branchless Banking Regulations	Agent Services														Branchless Banking Regulations
Pakistan	State Bank of Pakistan	2016	Branchless Banking Regulations	Reporting Requirements														Branchless Banking Regulations
Pakistan	State Bank of Pakistan	2016	Framework for Branchless Banking Agent Acquisition and Management	KYC Requirements														Framework for Branchless Banking Agent Acquisition and Management
Pakistan	State Bank of Pakistan	2016	Framework for Branchless Banking Agent Acquisition and Management	Caps and Fees														Framework for Branchless Banking Agent Acquisition and Management
Pakistan	State Bank of Pakistan	2016	Framework for Branchless Banking Agent Acquisition and Management	Agent Selection														Framework for Branchless Banking Agent Acquisition and Management
Pakistan	State Bank of Pakistan	2016	Framework for Branchless Banking Agent Acquisition and Management	Agent Services														Framework for Branchless Banking Agent Acquisition and Management
Pakistan	State Bank of Pakistan	2016	Framework for Branchless Banking Agent Acquisition and Management	Reporting Requirements														Framework for Branchless Banking Agent Acquisition and Management
Pakistan	State Bank of Pakistan	2016	Regulations for Mobile Banking Interoperability	Caps and Fees														Regulations for Mobile Banking Interoperability
Pakistan	State Bank of Pakistan	2016	Regulations for Mobile Banking Interoperability	Interoperability														Regulations for Mobile Banking Interoperability
Pakistan	State Bank of Pakistan	2016	Regulations for Mobile Banking Interoperability	Agent Selection														Regulations for Mobile Banking Interoperability
Pakistan	State Bank of Pakistan	2016	Regulations for Mobile Banking Interoperability	Agent Services														Regulations for Mobile Banking Interoperability
Pakistan	State Bank of Pakistan	2016	Regulations for Mobile Banking Interoperability	Reporting Requirements														Regulations for Mobile Banking Interoperability
Pakistan	Pakistan Telecommunication Authority	2016	Regulations for Technical Implementation of Mobile Banking	Caps and Fees														Regulations for Technical Implementation of Mobile Banking
Pakistan	Pakistan Telecommunication Authority	2016	Regulations for Technical Implementation of Mobile Banking	Interoperability														Regulations for Technical Implementation of Mobile Banking
Pakistan	Pakistan Telecommunication Authority	2016	Regulations for Technical Implementation of Mobile Banking	Agent Selection														Regulations for Technical Implementation of Mobile Banking
Pakistan	Pakistan Telecommunication Authority	2016	Regulations for Technical Implementation of Mobile Banking	Agent Services														Regulations for Technical Implementation of Mobile Banking
Pakistan	Pakistan Telecommunication Authority	2017	Third Party Service Provider (TPSP) Licensing	Interoperability															Third Party Service Provider (TPSP) Licensing
Pakistan	Pakistan Telecommunication Authority	2017	Third Party Service Provider (TPSP) Licensing	Agent Selection															Third Party Service Provider (TPSP) Licensing
Tanzania	Bank of Tanzania	2007	Electronic Payment Schemes Guidelines	KYC Requirements					Electronic Payment Schemes Guidelines
Tanzania	Bank of Tanzania	2007	Electronic Payment Schemes Guidelines	Interoperability					Electronic Payment Schemes Guidelines
Tanzania	Bank of Tanzania	2007	Electronic Payment Schemes Guidelines	Reporting Requirements					Electronic Payment Schemes Guidelines
Tanzania	Bank of Tanzania	2013	Guidelines on Agent Banking for Banking Institutions	KYC Requirements											Guidelines on Agent Banking for Banking Institutions
Tanzania	Bank of Tanzania	2013	Guidelines on Agent Banking for Banking Institutions	Caps and Fees											Guidelines on Agent Banking for Banking Institutions
Tanzania	Bank of Tanzania	2013	Guidelines on Agent Banking for Banking Institutions	Agent Selection											Guidelines on Agent Banking for Banking Institutions
Tanzania	Bank of Tanzania	2013	Guidelines on Agent Banking for Banking Institutions	Agent Services											Guidelines on Agent Banking for Banking Institutions
Tanzania	Bank of Tanzania	2013	Guidelines on Agent Banking for Banking Institutions	Reporting Requirements											Guidelines on Agent Banking for Banking Institutions
Tanzania	Tanzania Revenue Authority	2014	Excise Duty on Charges and Fees	Caps and Fees												Excise Duty on Charges and Fees
Tanzania	Tanzania Revenue Authority	2014	Excise Duty on Charges and Fees	Agent Services												Excise Duty on Charges and Fees
Tanzania	Tanzania Revenue Authority	2014	Excise Duty on Charges and Fees	Reporting Requirements												Excise Duty on Charges and Fees
Tanzania	Bank of Tanzania	2015	Government Notice No. 245, The Foreign Exchange Act, Cap. 271	KYC Requirements													Government Notice No. 245, The Foreign Exchange Act, Cap. 271
Tanzania	Bank of Tanzania	2015	Government Notice No. 245, The Foreign Exchange Act, Cap. 271	Agent Selection													Government Notice No. 245, The Foreign Exchange Act, Cap. 271
Tanzania	Bank of Tanzania	2015	Government Notice No. 245, The Foreign Exchange Act, Cap. 271	Reporting Requirements													Government Notice No. 245, The Foreign Exchange Act, Cap. 271
Tanzania	Bank of Tanzania	2015	The Payment Systems (Electronic Money) Regulations	KYC Requirements													The Payment Systems (Electronic Money) Regulations
Tanzania	Bank of Tanzania	2015	The Payment Systems (Electronic Money) Regulations	Caps and Fees													The Payment Systems (Electronic Money) Regulations
Tanzania	Bank of Tanzania	2015	The Payment Systems (Electronic Money) Regulations	Agent Selection													The Payment Systems (Electronic Money) Regulations
Tanzania	Bank of Tanzania	2015	The Payment Systems (Electronic Money) Regulations	Agent Services													The Payment Systems (Electronic Money) Regulations
Tanzania	Bank of Tanzania	2015	The Payment Systems (Electronic Money) Regulations	Reporting Requirements													The Payment Systems (Electronic Money) Regulations
Tanzania	Bank of Tanzania	2017	Guidelines on Agent Banking for Banks and Financial Institutions	KYC Requirements															Guidelines on Agent Banking for Banks and Financial Institutions
Tanzania	Bank of Tanzania	2017	Guidelines on Agent Banking for Banks and Financial Institutions	Caps and Fees															Guidelines on Agent Banking for Banks and Financial Institutions
Tanzania	Bank of Tanzania	2017	Guidelines on Agent Banking for Banks and Financial Institutions	Agent Selection															Guidelines on Agent Banking for Banks and Financial Institutions
Tanzania	Bank of Tanzania	2017	Guidelines on Agent Banking for Banks and Financial Institutions	Agent Services															Guidelines on Agent Banking for Banks and Financial Institutions
Tanzania	Bank of Tanzania	2017	Guidelines on Agent Banking for Banks and Financial Institutions	Reporting Requirements															Guidelines on Agent Banking for Banks and Financial Institutions
Uganda	Bank of Uganda	2013	Mobile Money Guidelines, 2013	KYC Requirements											Mobile Money Guidelines, 2013
Uganda	Bank of Uganda	2013	Mobile Money Guidelines, 2013	Caps and Fees											Mobile Money Guidelines, 2013
Uganda	Bank of Uganda	2013	Mobile Money Guidelines, 2013	Interoperability											Mobile Money Guidelines, 2013
Uganda	Bank of Uganda	2013	Mobile Money Guidelines, 2013	Agent Selection											Mobile Money Guidelines, 2013
Uganda	Bank of Uganda	2016	The Financial Institutions (Amendment) Act	Agent Selection														The Financial Institutions (Amendment) Act
Uganda	Bank of Uganda	2017	The Financial Institutions (Agent Banking) Regulations	KYC Requirements															The Financial Institutions (Agent Banking) Regulations
Uganda	Bank of Uganda	2017	The Financial Institutions (Agent Banking) Regulations	Caps and Fees															The Financial Institutions (Agent Banking) Regulations
Uganda	Bank of Uganda	2017	The Financial Institutions (Agent Banking) Regulations	Agent Selection															The Financial Institutions (Agent Banking) Regulations
Uganda	Bank of Uganda	2017	The Financial Institutions (Agent Banking) Regulations	Agent Services															The Financial Institutions (Agent Banking) Regulations
Uganda	Bank of Uganda	2017	The Financial Institutions (Agent Banking) Regulations	Reporting Requirements															The Financial Institutions (Agent Banking) Regulations

## Sheet: Bangladesh
Bangladesh
Type of regulations	Year	Description	Regulation
Know Your Customer Requirements	Summary	Bangladesh's earliest KYC regulation (2011) requires a KYC Profile Form for all mobile accounts. This profile form includes information on the account holder's identity, as well as bank account information and purpose of the transaction, among others (regulatory decision option 1aii). A later regulation (2013) built upon this and required two-factor authentication for all mobile money accounts (r…	Guidelines on Mobile Financial Services (MFS) for the Banks (2011), Guidelines on Agent Banking for the Banks (2013), Guidance Note for Approval and Operation of Agent Banking Activities of Banks (2013), Regulatory Guidelines for Mobile Financial Services (MFS) in Bangladesh (2015), Prudential Guidelines for Agent Banking Operation in Bangladesh (2017)
Know Your Customer Requirements	2011	A KYC Profile Form is required for all individuals with a mobile account. Information required for this form includes: Name of the Client, Father's Name, Mother's Name, Date of Birth, Occupation, Official Address (if available), Present Address, Permanent Address, Mobile No., Purpose of Transaction, Bank Account Information (if available) including bank name, branch, account no., Introducer Infor…	Guidelines on Mobile Financial Services (MFS) for the Banks
Know Your Customer Requirements	2013	Banks must follow the KYC format issued by Bangladesh Financial Intelligence Unit (BFIU) of Bangladesh Bank for agents and customers. They are responsible for the authenticity of the KYC of all the customers and agents. Clients may use magnetic stripe bank card or mobile phone to access their bank account. Agents must be able to provide device authentication during session activation and transact…	Guidelines on Agent Banking for the Banks
Know Your Customer Requirements	2013	PIN/Password authentication and Two Factor Authentication are required. Applications or software used for agent banking and Payment Acceptance Devices (PAD) must support these capabilities.	Guidance Note for Approval and Operation of Agent Banking Activities of Banks
Know Your Customer Requirements	2015	All transactions must be authenticated using an account holders Person Identification Number (PIN) and a second authentication factor. Mobile accounts utilized for low value transactions are subject to risk-proportionate, simplified KYC procedures. However, mobile accounts opened in the names of businesses, utilities, or other entities are subject to the full KYC procedures that are applicable fo…	Regulatory Guidelines for Mobile Financial Services (MFS) in Bangladesh
Know Your Customer Requirements	2017	All Payment Acceptance Devices (PAD) must be able to support TFA/two-step verification. Agents must authenticate customers with at least two factors such as ID, PIN, password, ATM card, secret code or secret message for all transactions. While agents can collect account opening forms, they cannot open accounts themselves.	Prudential Guidelines for Agent Banking Operation in Bangladesh
Interoperability	Summary	In a 2004 regulation, the Bangladesh Telecommunication Regulatory Commission encouraged interoperability enabled through platforms such as the National Payments Switch (NPS) or bKash, and stated that the commission may impose conditions to ensure this interoperability in the future (regulatory decision option 4aii). A 2011 regulation stated that banks may link their mobile financial services with…	Bangladesh Interconnection Regulations (2004), Guidelines on Mobile Financial Services (MFS) for the Banks (2011), Regulatory Guidelines for Mobile Financial Services (MFS) in Bangladesh (2015), Prudential Guidelines for Agent Banking Operation in Bangladesh (2017)
Interoperability	2004	Adequate interoperability is encouraged by the Bangladesh Telecommunication Regulatory Commission in a way that is efficient, sustainable and most efficient to users. It is stated that the commission may impose conditions that help to ensure the interoperability of services. This interoperability is to be enabled through platforms such as the National Payments Switch (NPS) or bKash.	Bangladesh Interconnection Regulations
Interoperability	2011	Banks may link their mobile financial services with those of other banks for the convenience of users.	Guidelines on Mobile Financial Services (MFS) for the Banks
Interoperability	2015	It is required that MFS platforms interoperate, and work together in promoting interoperability to proactively foster the linking of mobile accounts with financial institutions. This includes developing linkages to platforms such as the National Payments Switch (NPS). Inter-bank, or multi-bank interoperability is also required for MFS platforms.	Regulatory Guidelines for Mobile Financial Services (MFS) in Bangladesh
Interoperability	2017	Banks must ensure that agent banking systems have interoperability functions.	Prudential Guidelines for Agent Banking Operation in Bangladesh
Institution types that can use agents (bank/non-bank) for financial transactions	Summary	Early regulation (2011) stipulated that Bangladesh's bank-led model of branchless banking may operate through appointed agents, facilitated by MNOs/Solution Providers (regulatory decision option 5bi). Later regulation (2013) reiterated that the agents of MNOs may conduct agent banking. Again in 2015, regulation stated that MPS platforms may enter into engagements with MNOs for agent banking. A 20…	Guidelines on Mobile Financial Services (MFS) for the Banks (2011), Guidance Note for Approval and Operation of Agent Banking Activities of Banks (2013), Guidelines on Agent Banking for the Banks (2013), Regulatory Guidelines for Mobile Financial Services (MFS) in Bangladesh (2015), Prudential Guidelines for Agent Banking Operation in Bangladesh (2017)
Institution types that can use agents (bank/non-bank) for financial transactions	2011	A bank-led model of branchless banking may operate through appointed agents, facilitated by MNOs/Solution Providers.	Guidelines on Mobile Financial Services (MFS) for the Banks
Institution types that can use agents (bank/non-bank) for financial transactions	2013	The required ratio of sub-agents/outlets is 2:1 for rural and urban area, meaning a bank must have at least two rural agent banking outlets to have one urban agent banking outlet. Banks must provide priority to rural areas for their operation of agent banking. "Bank related persons" cannot be appointed as agents or sub-agents.	Guidance Note for Approval and Operation of Agent Banking Activities of Banks
Institution types that can use agents (bank/non-bank) for financial transactions	2013	Banks are permitted to conduct agent banking. Agents can include the agents of MNOs.	Guidelines on Agent Banking for the Banks
Institution types that can use agents (bank/non-bank) for financial transactions	2015	MFS platforms must be led by a commercial bank, with prior approval from Bangladesh Bank. Cash-in cash-out transactions can be conducted from mobile money accounts through agents, bank branches, ATMs, and Mobile Network Operator (MNO) outlets. MFS platforms may enter into engagements with MNOs and other technology partners as needed to provide mobile phone-based financial services. They may appoi…	Regulatory Guidelines for Mobile Financial Services (MFS) in Bangladesh
Institution types that can use agents (bank/non-bank) for financial transactions	2017	Banks may provide banking services through agents.	Prudential Guidelines for Agent Banking Operation in Bangladesh
Use of exclusive agents	Summary	Two 2013 regulations stipulated that while agents may partner with more than one bank at a time, retail agents or sub agents may only represent and offer banking services of a single bank (regulatory decision option 8aii). The most recent regulation (2017) states that agents are not permitted to enter into agent banking contracts with more than one bank (regulatory decision option 8ai).	Guidelines on Agent Banking for the Banks (2013), Guidance Note for Approval and Operation of Agent Banking Activities of Banks (2013), Regulatory Guidelines for Mobile Financial Services (MFS) in Bangladesh (2015), Prudential Guidelines for Agent Banking Operation in Bangladesh (2017)
Use of exclusive agents	2013	Agents may act as an agent of more than one bank at a time, but retail outlets or sub agents of an agent shall represent and offer banking services of only a single bank. The written agreement between a bank and its agents should be carefully defined and legally vetted.	Guidelines on Agent Banking for the Banks
Use of exclusive agents	2013	An entity can act as agent for more than one bank, but an entity/individual can act as sub agent and open a outlet for only one bank.	Guidance Note for Approval and Operation of Agent Banking Activities of Banks
Use of exclusive agents	2015	Agreements with a network already in an agency relationship with another MFS platform should include a clause requiring clear separation of transactions handled for each MFS platform. This will avoid co-mingling.	Regulatory Guidelines for Mobile Financial Services (MFS) in Bangladesh
Use of exclusive agents	2017	Agents are not permitted to enter into agent banking contracts with more than one bank.	Prudential Guidelines for Agent Banking Operation in Bangladesh
Agent selection (exclusion & pre-existing requirements)	Summary	Early regulation (2013) states that an agents must have sound financial capacity and strong, IT and electronic communication infrastructure, that is compatible with mobile money features (e.g. can integrate with Person Identification Number (PIN) pads, etc.). This regulation also stipulates that sub-agents must have physical infrastructure (e.g. at least one computer) and must have at least two f…	Guidelines on Agent Banking for the Banks (2013), Regulatory Guidelines for Mobile Financial Services (MFS) in Bangladesh (2015), Prudential Guidelines for Agent Banking Operation in Bangladesh (2017)
Agent selection (exclusion & pre-existing requirements)	2013	An agent cannot be a loan defaulter or someone who has been convicted under any criminal proceedings. Agents must have sound financial capacity while appointing sub agents and strong IT and electronic communication infrastructure for recording transactions on a real time and uninterrupted basis. The structure must be compatible for integrating Point of Sale (POS) with biometric features capturing…	Guidance Note for Approval and Operation of Agent Banking Activities of Banks
Agent selection (exclusion & pre-existing requirements)	2013	Banks may engage as agents: NGOs; MFI's; Cooperative Societies; Post Offices; Courier and Mailing Service Companies; Companies under 'The Companies Act, 1994'; agents of MNOs; offices of rural and urban local government institutions; Union Information and Service Centre (UISC); educated individuals capable of handling IT-based financial services, agents of insurance companies, owners of pharmacie…	Guidelines on Agent Banking for the Banks
Agent selection (exclusion & pre-existing requirements)	2015	Loan defaulters or convicted persons cannot apply for agencyship. Entities with extensive networks of service delivery outlets (e.g., NGO MFIs, MNOs, government’s Postal Department etc.) will, among other things, be eligible for engagement as wholesale/retail field level service delivery agents. Selection of partners and agents by MFS platforms should include consideration of, among other things:…	Regulatory Guidelines for Mobile Financial Services (MFS) in Bangladesh
Agent selection (exclusion & pre-existing requirements)	2017	Entities eligible to act as banking agents include: MFIs regulated by Microcredit Regulatory Authority of Bangladesh; NGOs registered with Social Welfare Directorate; Societies registered under the Societies Registration Act, 1860; Cooperative Societies formed and controlled/supervised under the Cooperative Society Act, 2001; Government offices having branch/unit offices; Courier and mailing serv…	Prudential Guidelines for Agent Banking Operation in Bangladesh
Agent Compensation	Summary	Banks must pay a reasonable fee/commission to their agents. (option 2d)	Guidelines on Agent Banking for the Banks
Agent Compensation	2013	Banks must pay a reasonable fee/commission to their agents. [no further detail specified]	Guidelines on Agent Banking for the Banks
Agent Services	Summary	A 2013 regulations states that agents must provide cash deposit and withdrawal services at a minimum (regulatory decision option 9aii). Additionally, regulation from 2013 prohibits agents from giving final approval of opening of bank accounts and issuance of bank cards/cheques, dealing with loans and financial appraisal, encashing cheques or dealing in foreign currency (regulatory decision option…	Guidelines on Agent Banking for the Banks (2013), Prudential Guidelines for Agent Banking Operation in Bangladesh (2017)
Agent Services	2013	Agents must provide cash deposit and withdrawal services at a minimum. Agents cannot: give final approval of opening of bank accounts and issuance of bank cards/cheques; deal with loan/ financial appraisal; encash cheques, or; deal in foreign currency.	Guidelines on Agent Banking for the Banks
Agent Services	2017	Agents are not permitted to: open accounts, grant loans or carry out any appraisal function for purposes of opening an account or granting of a loan or any other facility; make debit or credit transactions using cheque; or transact in foreign currency.	Prudential Guidelines for Agent Banking Operation in Bangladesh
Agent e-float	Summary	A 2013 regulation requires that agents deposit a fixed amount of money or have a credit limit with the bank (regulatory decision option 9ai). An additional 2013 regulation restates this requirement. In addition to this, the regulation stipulates that banks will provide overdraft/credit facility to each agent, depending on the number of sub-agents under their authority (regulatory decision option …	Guidelines on Agent Banking for the Banks (2013), Prudential Guidelines for Agent Banking Operation in Bangladesh (2017)
Agent e-float	2013	Agents of a bank should deposit a fixed amount of money or have a credit limit with the bank. The agent can then make transactions with clients up to that level. If any transaction is tried beyond that level, the system will automatically stop it. Banks interested in conducting agent banking must have limit management features for agents, customer transaction, and other limit requirements. Risk m…	Guidelines on Agent Banking for the Banks
Agent e-float	2013	An agent must maintain a current account with the contracting bank since the date of agreement. The contracting bank will provide an overdraft/credit facility to each agent. The credit limit to an agent depends on the number of sub-agents under his authority. The limit will be not more than Tk. 100,000/- (One Lakh) per sub-agent (e.g., if an agent has 10 sub-agents under his jurisdiction, the cre…	Guidance Note for Approval and Operation of Agent Banking Activities of Banks
Different Agent Classes	Summary	Early regulation (2013) identifies sub agents as entities who work under an agent and run the agent banking activities in a specific outlet at the customer end point (regulatory decision option 11). The most recent regulation (2017) indicates that classes of agents can include master agents and unit agents, and outlines the eligibility requirements for each (option 11).	Guidance Note for Approval and Operation of Agent Banking Activities of Banks (2013), Prudential Guidelines for Agent Banking Operation in Bangladesh (2017)
Different Agent Classes	2013	Agent refers to the entity which will be appointed by a bank to run the agent banking activities (mentioned in the section 4 of Guidelines on the Agent Banking for the Banks) of bank(s). Sub agent is the entity which will work under the agent and run the agent banking activities (mentioned in the section 4 of Guidelines on the Agent Banking for the Banks) in a specific outlet of bank at the custo…	Guidance Note for Approval and Operation of Agent Banking Activities of Banks
Different Agent Classes	2017	Banks can structure their agent banking services in any one (or a combination) of the following structures: - Master Agent-Agent Banking Outlet: Banks may enter into contract with an entity having multiple branch offices or outlets, either owned or otherwise engaged legally by it, willing to operate agent banking services in the branch offices or outlets - Unit Agent: Banks may enter into contrac…	Prudential Guidelines for Agent Banking Operation in Bangladesh
Caps & Fees	Summary	Early regulation (2011) states that banks may fix charges for mobile financial services, which will be under Bangladesh Bank oversight (regulatory decision option 2ai). Later regulation (2017) reiterates that banks are permitted to charge customers a fee or commission. A 2013 regulation states that agents can charge fees on behalf of banks, but are not permitted to charge customers fees or commis…	Guidelines on Mobile Financial Services (MFS) for the Banks (2011), Guidelines on Agent Banking for the Banks (2013), Guidance Note for Approval and Operation of Agent Banking Activities of Banks (2013), Regulatory Guidelines for Mobile Financial Services (MFS) in Bangladesh (2015), Prudential Guidelines for Agent Banking Operation in Bangladesh (2017)
Caps & Fees	2011	Banks may fix charges for mobile financial services, which will be under Bangladesh Bank oversight. Bangladesh Bank will fix MFS transaction limits and overall caps (per customer/ per month) as and when needed.	Guidelines on Mobile Financial Services (MFS) for the Banks
Caps & Fees	2013	Banks are permitted to charge customers a fee or commission. Agents can charge these fees on behalf of banks, but are not permitted to charge customers fees or commissions directly.	Guidelines on Agent Banking for the Banks
Caps & Fees	2013	Clients are restricted to a withdrawal limit of Tk. 50,000.00 (Fifty Thousand) per day. There exist no limits on the number or volume of transactions for inward remittances. However, sub-agents are restricted to a maximum of two transactions per client per day.	Guidance Note for Approval and Operation of Agent Banking Activities of Banks
Caps & Fees	2015	Caps on transaction size will be proportionate to the account; low value accounts intended for low income individuals will have transaction size and frequency limits set by Bangladesh Bank. Agents are required to prominently display all applicable charges within their retail outlet. These charges are required to be set in a competitive, non-collusive manner.	Regulatory Guidelines for Mobile Financial Services (MFS) in Bangladesh
Caps & Fees	2017	Agents are prohibited from charging customers directly, but are required to collect fees, charges and commissions on behalf of banks. The maximum number and volume of transactions (in Lakh BDT) are as follows: - Current Accounts: maximum of four transactions and total volume of six for cash deposits, maximum of two transactions and a total volume of five for cash withdrawal, maximum of four trans…	Prudential Guidelines for Agent Banking Operation in Bangladesh
Agent Reporting Requirements	Summary	Early regulation (2011) required banks to report the names and addresses of all agents and cash points to the Department of Currency Management and Payment System (DCMPS), Bangladesh Bank on a monthly basis, and publish this list on its website (regulatory decision option 6ai & 6aiv). This regulation also required banks to report monthly on various transactions, including inward foreign remittanc…	Guidelines on Mobile Financial Services (MFS) for the Banks (2011), Guidelines on Agent Banking for the Banks(2013), Guidance Note for Approval and Operation of Agent Banking Activities of Banks (2013), Regulatory Guidelines for Mobile Financial Services (MFS) in Bangladesh (2015), Prudential Guidelines for Agent Banking Operation in Bangladesh (2017)
Agent Reporting Requirements	2011	Banks are required to list the names and addresses of all agents and cash points to the Department of Currency Management and Payment System (DCMPS), Bangladesh Bank on a monthly basis. Additionally, this list should be published on the bank's website. Banks are required to report monthly on various transactions as follows: - Monthly Report of Mobile Financial Services of Inward Foreign Remittanc…	Guidelines on Mobile Financial Services (MFS) for the Banks
Agent Reporting Requirements	2013	Banks are required to submit an information sheet on proposed agents including district, police station, area/union, no. of sub agents, organizational history, financial strength, IT infrastructure, management structure, division wise number of sub agents and their address when applying to conduct agent banking.	Guidance Note for Approval and Operation of Agent Banking Activities of Banks
Agent Reporting Requirements	2013	Banks are required to submit an annual report on its agent banking to its Board and Bangladesh Bank. Additionally, banks are required to submit the names and addresses of all of their agents to the Green Banking and CSR Departments of Bangladesh Bank.	Guidelines on Agent Banking for the Banks
Agent Reporting Requirements	2015	When submitting a MFS platform application a bank must include a list of the names and locations of all retail agents and cash points. This will be updated and reported on a monthly basis. Monthly summaries on payment service transactions are also required.	Regulatory Guidelines for Mobile Financial Services (MFS) in Bangladesh
Agent Reporting Requirements	2017	Banks are required to publish a list of all agents within its branches, at agent banking offices and on their website. This list should be updated regularly. Additionally, banks are required to submit quarterly reports on agent banking activities to Bangladesh Bank, including reporting on urban vs rural, male vs female, type of accounts, nature, value, volume and geographical distribution of oper…	Prudential Guidelines for Agent Banking Operation in Bangladesh
Agent Authentication and Due Diligence	Summary	Early regulation (2011) required that banks have clear and well documented agent selection policies and procedures, and required banks to monitor activities of agents on a regular basis (regulatory decision option 10ai & 10aii). A 2013 regulated required banks to submit agent and sub agent due diligence policies and procedures as part of their agent banking application (regulatory decision option…	Guidelines on Mobile Financial Services (MFS) for the Banks (2011), Guidelines on Agent Banking for the Banks(2013), Guidance Note for Approval and Operation of Agent Banking Activities of Banks (2013), Regulatory Guidelines for Mobile Financial Services (MFS) in Bangladesh (2015), Prudential Guidelines for Agent Banking Operation in Bangladesh (2017)
Agent Authentication and Due Diligence	2011	Bangladesh Bank requires that banks have clear and well documented agent selection policies and procedures, including signed agreements which stipulate business hours of the cash points/agents, standard of performance, fees permissible by Bangladesh Bank, customer service, dispute resolution procedure and proper signage. Banks are required to monitor the activities of agents on a regular basis.	Guidelines on Mobile Financial Services (MFS) for the Banks
Agent Authentication and Due Diligence	2013	Banks are required to submit agent and sub agent due diligence policies and procedures as part of their agent banking application.	Guidance Note for Approval and Operation of Agent Banking Activities of Banks
Agent Authentication and Due Diligence	2013	Banks are required to apply due diligence in the selection and appointment of agents. Additionally, they are required to formulate internal audit policies for monitoring and controlling agents, including visiting agent locations at regular intervals to ensure agent compliance with rules and regulations. Agents are required to clearly display the name, logo, contact address and telephone number of…	Guidelines on Agent Banking for the Banks
Agent Authentication and Due Diligence	2015	MFS platforms should have internal controls and audit processes including procedures for routine oversight of agents and customer satisfaction levels.	Regulatory Guidelines for Mobile Financial Services (MFS) in Bangladesh
Agent Authentication and Due Diligence	2017	Prior to engaging an agent, Banks must conduct due diligence including verifying that agents are well established, assessing their more, business and professional suitability, as well as their community standing. Banks are required to have clear agent due diligence procedures, which must include at a minimum checks of agents at specified intervals, as well as procedures for proactive agent manage…	Prudential Guidelines for Agent Banking Operation in Bangladesh
Other: Agent Banking Priorities	Summary	In establishing agent banking outlets or banking service outlets banks are required to give priority to areas where formal financial services are unavailable, including areas where there is no bank branch within a 1 km radius, rural areas, chars, islands and other geographical areas with limited accessibility. Agent banking outlets should be distributed equally among these previously unreached ar…	Prudential Guidelines for Agent Banking Operation in Bangladesh
Other: Agent Banking Priorities	2017	In establishing agent banking outlets or banking service outlets banks are required to give priority to areas where formal financial services are unavailable, including areas where there is no bank branch within a 1 km radius, rural areas, chars, islands and other geographical areas with limited accessibility. Agent banking outlets should be distributed equally among these previously unreached ar…	Prudential Guidelines for Agent Banking Operation in Bangladesh

## Sheet: India
India
Type of regulations	Year	Description	Regulation
Know Your Customer Requirements	Summary	An initial regulation in 2010 stated that Business Correspondents should comply with previously outlined KYC procedures for opening accounts (option 1ai). In 2014, a Master Circular reinforced this language, despite 2012 language that suggested modified KYC requirements may be developed. A 2016 regulation added that stated that previously outlined KYC guidelines are applicable to mobile-based ban…	Financial Inclusion by Extension of Banking Services – Use of Business Correspondents (BCs) (2010); The Mobile Banking (Quality of Service) Regulations (2012); Master Circular on Branch Authorization (2014); RBI’s Recent simplified KYC Measures For Public Awareness (2014); Guidelines for Licensing of “Payments Banks” (2014); Master Circular – Mobile Banking transactions in India – Operative Guide…
Know Your Customer Requirements	2010	Previously outlined KYC and AML procedures should be followed in all cases. The banks may, if necessary, use the services of the BC for preliminary work relating to account opening formalities. However, ensuring compliance with KYC and AML norms under the BC model continues to be the responsibility of banks.	Financial Inclusion by Extension of Banking Services – Use of Business Correspondents (BCs) (2010)
Know Your Customer Requirements	2012	The proposed mobile banking system intends to develop a simplified, common template for the KYC requirements for the mobile linked No-Frills Accounts that will be deemed acceptable by all service providers.	The Mobile Banking (Quality of Service) Regulations (2012)
Know Your Customer Requirements	2014	Previously outlined KYC and AML procedures should be followed in all cases. The banks may, if necessary, use the services of the BC for preliminary work relating to account opening formalities. However, ensuring compliance with KYC and AML norms under the BC model continues to be the responsibility of banks.	Master Circular on Branch Authorization (2014)
Know Your Customer Requirements	2014	Time intervals for periodic updation of KYC for existing low/medium and high risk customers have been increased from 5/2 years to 10/8/2 years, respectively. If the officially valid document submitted for opening a bank account has both the identity and address of the person, there is no need for submitting any other documentary proof. Officially valid documents for KYC purposes include: passport…	RBI’s Recent simplified KYC Measures For Public Awareness (2014)
Know Your Customer Requirements	2014	Simplified KYC norms, as defined in previous regulations, are allowed for accounts that conform to "small accounts" transactions. Small accounts are any accounts where the yearly aggregate of all credits does not exceed rupees one lakh, monthly withdrawals do not exceed rupees ten thousand, and the account balance does not exceed rupees fifty thousand.	Guidelines for Licensing of “Payments Banks” (2014)
Know Your Customer Requirements	2016	Previously outlined KYC, AML, and CFT guidelines are applicable to mobile based banking services also. Banks providing mobile banking services shall comply with the following security principles and practices for the authentication of mobile banking transactions: (a) All mobile banking transactions involving debit to the account shall be permitted only by validation through a two factor authentic…	Master Circular – Mobile Banking transactions in India – Operative Guidelines for Banks (2016)
Know Your Customer Requirements	2016	Regulated Entities (REs), Business Correspondents (BCs), and Business Facilitators (BFs) must obtain explicit consent from a user to release his/her identity/address through biometric authentication to the REs.	Master Direction - Know Your Customer (KYC) Direction (2016)
Interoperability	Summary	In 2012, a 2010 regulation on financial inclusion by extension of banking services was amended to allow for interoperability; this amendment states that agents and sub-agents can be interoperable among one another as long as basic requirements, such as operating on the Core Banking Solution platform, are met (option 4aii & 4bii). Another regulation in 2012 proposed a system for sharing interopera…	Financial Inclusion by Extension of Banking Services – Use of Business Correspondents (BCs) (2010); The Mobile Banking (Quality of Service) Regulations (2012); Master Circular on Branch Authorization (2014); Guidelines for Licensing of “Payments Banks” (2014); Master Circular – Mobile Banking transactions in India – Operative Guidelines for Banks (2016); Operating Guidelines for Payments Banks (2…
Interoperability	2010	In 2012, this regulation was amended to allow interoperability among retail outlets or sub-agents of BCs (i.e. at the point of customer interface), subject to the following conditions: (i) The transactions and authentications at such retail outlets or sub-agents of BCs are carried out on-line; (ii) The transactions are carried out on Core Banking Solution (CBS) platform; and (iii) The banks follo…	Financial Inclusion by Extension of Banking Services – Use of Business Correspondents (BCs) (2010)
Interoperability	2012	The proposed system intends to share, among other things, an interoperable central payments switch, REMIT Switch, that facilitates real time transaction routing across Banking Correspondents (BCs), banks (or associated Financial Institutions and outsourcing partners of Banks), Unique Identification Authority of India, Account Mapper and mobile service providers. INFAST (Interoperable Infrastructu…	The Mobile Banking (Quality of Service) Regulations (2012)
Interoperability	2014	Interoperability among retail outlets or sub-agents of BCs (i.e. at the point of customer interface) is permitted, subject to the following conditions: (i) The transactions and authentications at such retail outlets or sub-agents of BCs are carried out on-line; (ii) The transactions are carried out on Core Banking Solution (CBS) platform; and (iii) The banks follow the standard operating procedur…	Master Circular on Branch Authorization (2014)
Interoperability	2014	Payments banks can be part of any card payment network (other than credit cards) that is authorized under the PSS Act.	Guidelines for Licensing of “Payments Banks” (2014)
Interoperability	2016	The long term goal of the mobile banking framework in India would be to enable funds transfer from an account in one bank to any other account in the same or any other bank on a real time basis irrespective of the mobile network a customer has subscribed to. This would require interoperability between mobile banking service providers and banks and development of a host of message formats. To ensu…	Master Circular – Mobile Banking transactions in India – Operative Guidelines for Banks (2016)
Interoperability	2016	Interoperability of BCs is allowed except for opening of savings and current accounts.	Operating Guidelines for Payments Banks (2016)
Interoperability	2016	Interoperability of BCs is allowed except for the opening of deposit accounts.	Operating Guidelines for Small Finance Banks (2016)
Institution types that can use agents (bank/non-bank) for financial transactions	Summary	A 2010 regulation noted that commercial banks may engage Business Correspondents. 2012 regulation was amended in 2013 to stipulate that banks can use agents to provide banking services through mobile phones. In 2014, a Master Circular added to the 2010 regulation regarding commercial banks and Business Correspondents, and added that banks are permitted to use the services of intermediaries in pro…	Financial Inclusion by Extension of Banking Services – Use of Business Correspondents (BCs) (2010); The Mobile Banking (Quality of Service) Regulations (2012); Master Circular on Branch Authorization (2014); Master Circular on Branch Licensing - Regional Rural Banks (RRBs) (2014); Master Circular – Mobile Banking transactions in India – Operative Guidelines for Banks (2016); Operating Guidelines …
Institution types that can use agents (bank/non-bank) for financial transactions	2010	Scheduled commercial banks, including Regional Rural Banks (RRBs) and Local Area Banks (LABs), may engage Business Correspondents (BCs).	Financial Inclusion by Extension of Banking Services – Use of Business Correspondents (BCs) (2010)
Institution types that can use agents (bank/non-bank) for financial transactions	2012	In 2013, this regulation was amended to stipulate that banks can use agents to provide banking services through mobile phones.	The Mobile Banking (Quality of Service) Regulations (2012)
Institution types that can use agents (bank/non-bank) for financial transactions	2014	Scheduled commercial banks, including Regional Rural Banks (RRBs) and Local Area Banks (LABs), are permitted to use the services of intermediaries in providing financial and banking services through the use of Business Facilitator/ Business Correspondent Model.	Master Circular on Branch Authorization (2014)
Institution types that can use agents (bank/non-bank) for financial transactions	2014	Regional Rural Banks (RRBs) have been permitted to use the services of intermediaries in providing financial and banking services through the use of Business Facilitator / Business Correspondent Model.	Master Circular on Branch Licensing - Regional Rural Banks (RRBs) (2014)
Institution types that can use agents (bank/non-bank) for financial transactions	2016	Banks may use the services of Business Correspondents appointed in compliance with RBI guidelines.	Master Circular – Mobile Banking transactions in India – Operative Guidelines for Banks (2016)
Institution types that can use agents (bank/non-bank) for financial transactions	2016	Payment banks can engage all permitted entities including the companies owned by their business partners and their own companies as BCs. These companies can have their own branches managed by their employees operating as “access points” or may engage other entities/persons to manage the “access points”. From the regulatory perspective, the bank will be responsible for the business carried out at …	Operating Guidelines for Payments Banks (2016)
Institution types that can use agents (bank/non-bank) for financial transactions	2016	Small Finance Banks can engage all permitted entities including the companies owned by their business partners and own group companies on an arm’s length basis as BCs. These companies can have their own branches managed by their employees operating as “access points” or may engage other entities/persons to manage the “access points”. From the regulatory perspective, the bank will be responsible f…	Operating Guidelines for Small Finance Banks (2016)
Use of exclusive agents	Summary	A 2010 regulation stated that Business Correspondents may partner with multiple banks, however a retail or sub-agent may only partner with one bank. A regulation 2014 reinforced the 2010 regulation, and also stipulated that BCs much maintain separate databases for each partner bank. (option 8aii)	Financial Inclusion by Extension of Banking Services – Use of Business Correspondents (BCs) (2010); Master Circular on Branch Authorization (2014)
Use of exclusive agents	2010	A business correspondent can partner with more than one bank, however a retail or sub-agent (i.e. the point of customer interface) may only provide services for one bank. In 2012, the regulation was updated to allow interoperability among retail outlets or sub-agents of BCs (i.e. at the point of customer interface). The BC, or its retail outlet or sub-agent, at the point of customer interface wil…	Financial Inclusion by Extension of Banking Services – Use of Business Correspondents (BCs) (2010)
Use of exclusive agents	2014	While a BC can be a BC for more than one bank, at the point of customer interface, a retail outlet or a sub-agent of a BC can only represent the bank which appointed the BC. If a company is engaged as BC by more than one bank, the customer database and account details should be kept separate to ensure there is no co-mingling of data.	Master Circular on Branch Authorization (2014)
Agent selection (exclusion & pre-existing requirements)	Summary	A regulation in 2010 specified which different types of entities may engage as a Business Correspondent. This regulation also required BCs to be attached to and under the oversight of a specific bank branch. It specifies that a retail outlet/sub-agent of a BC must be no further than 50 km from the bank in rural, semi-urban, and urban areas; and may not exceed a distance of 5 km in metropolitan ce…	Financial Inclusion by Extension of Banking Services – Use of Business Correspondents (BCs) (2010); Master Circular on Branch Authorization (2014); Guidelines for Licensing of “Payments Banks” (2014); Operating Guidelines for Payments Banks (2016); Operating Guidelines for Small Finance Banks (2016)
Agent selection (exclusion & pre-existing requirements)	2010	The original (2010) regulation allows banks to engage the following individuals/entities as BCs: (i) Individuals like retired bank employees, retired teachers, retired government employees and ex-servicemen, individual owners of kirana / medical /Fair Price shops, individual Public Call Office (PCO) operators, agents of Small Savings schemes of Government of India/Insurance Companies, individuals…	Financial Inclusion by Extension of Banking Services – Use of Business Correspondents (BCs) (2010)
Agent selection (exclusion & pre-existing requirements)	2014	Under the "Business Facilitator" model, banks may use the services of intermediaries such as: (a) NGOs/SHGs, (b) Farmers Clubs, (c) Cooperatives, (d) Community based organizations, (e) IT enabled rural outlets of corporate entities, (f) Post Offices, (g) Insurance agents, (h) Well functioning Panchayats, (i) Village Knowledge Centres, (j) Agri Clinics, (k) Agri Business Centres, (l) Krishi Vigyan…	Master Circular on Branch Authorization (2014)
Agent selection (exclusion & pre-existing requirements)	2014	Preference will be given to payment bank applicants who propose to set up banks with access points primarily in under-banked States/districts in the Northeast, East and Central regions of the country. To be effective, the payments banks should ensure widespread network of access points particularly to remote areas, either through their own branch network, ATMs or BCs or through networks provided …	Guidelines for Licensing of “Payments Banks” (2014)
Agent selection (exclusion & pre-existing requirements)	2016	Payment banks are exempt from the requirement of having a base branch for a certain number of BCs/access points managed by BCs, as currently stipulated in the RBI guidelines to scheduled commercial banks.	Operating Guidelines for Payments Banks (2016)
Agent selection (exclusion & pre-existing requirements)	2016	Offline BCs are not allowed; only BCs doing online transactions/using PoS terminals for transactions are allowed.	Operating Guidelines for Small Finance Banks (2016)
Agent Compensation	Summary	A 2010 regulation states that banks can pay a reasonable commission/fee to their Business Correspondents, the rate and amount of which may be reviewed periodically. The commission structure or incentive mechanism should be devised in a manner that an increase in only the number of clients served or the transaction volume does not drive the commission. This was reinforced in a 2016 regulation. (op…	Financial Inclusion by Extension of Banking Services – Use of Business Correspondents (BCs) (2010); Master Circular on Branch Authorization (2014)
Agent Compensation	2010	Banks can pay a reasonable commission/fee to their BCs; the rate and amount of which may be reviewed periodically. The commission structure or incentive mechanism should be devised in a manner that an increase in only the number of clients served or the transaction volume does not drive the commission. The remuneration should combine fixed and variable parts, dependent in part on some indication …	Financial Inclusion by Extension of Banking Services – Use of Business Correspondents (BCs) (2010)
Agent Compensation	2014	Banks can pay a reasonable commission/fee to their BCs; the rate and amount of which may be reviewed periodically. The commission structure or incentive mechanism should be devised in a manner that an increase in only the number of clients served or the transaction volume does not drive the commission. The remuneration should combine fixed and variable parts, dependent in part on some indication …	Master Circular on Branch Authorization (2014)
Agent Services	Summary	A 2014 regulation prohibits Payment Banks from undertaking lending activities, accepting NRI deposits, issuing credit cards, or setting up subsidiaries to undertake non-banking financial services (option 9b & 7aiii). This same regulation also requires that Payment Banks ensure that non-financial service activities be kept separate from banking and financial services; it also requires that "Paymen…	Operating Guidelines for Payments Banks (2016)
Agent Services	2014	Payment banks are not permitted to undertake lending activities, accept NRI deposits, issue credit cards, or set up subsidiaries to undertake non-banking financial services activities. Other activities undertaken by the payment banks should be kept distinctly separate from the banking and financial services business activities. Payments banks must contain the word "Payments Bank" in its name in o…	Guidelines for Licensing of “Payments Banks” (2014)
Agent Services	2016	In cases where a payment bank is acting as the BC for a bank, the payment bank's own BCs cannot open deposit accounts or undertake KYC documentation for the partner bank.	Operating Guidelines for Payments Banks (2016)
Caps & Fees	Summary	A 2010 regulation requires Business Correspondents to specify suitable limits on individual customer payments, but no value was specified; this was reinforced in a 2014 regulation (option 3a). This 2010 regulation also stated that: banks are permitted to collect reasonable service charges from customers (option 2ai); Business Correspondents may not charge any fee to customers directly for service…	Financial Inclusion by Extension of Banking Services – Use of Business Correspondents (BCs) (2010); Master Circular on Branch Authorization (2014); Guidelines for Licensing of “Payments Banks” (2014); Master Circular – Mobile Banking transactions in India – Operative Guidelines for Banks (2016)
Caps & Fees	2010	Banks (and not BCs) are permitted to collect reasonable service charges from the customers in a transparent manner. A bank's agreement with its BCs should specifically prohibit them from charging any fee to the customers directly for services rendered by them on behalf of the bank. The arrangements with the BC will specify suitable limits on cash holding by intermediaries and limits on individual…	Financial Inclusion by Extension of Banking Services – Use of Business Correspondents (BCs) (2010)
Caps & Fees	2012	A bank's agreement with its BCs should specifically prohibit them from charging any fee to the customers directly for services rendered by them on behalf of the bank. The arrangements with the BC will specify suitable limits on cash holding by intermediaries and limits on individual customer payments and receipts [no value specified].	Master Circular on Branch Authorization (2014)
Caps & Fees	2014	Payments banks will initially be restricted to a maximum balance of Rs. 100,000 per customer; this may be raised after the payments bank's performance is gauged by RBI. The account balance for "small accounts" may not exceed rupees fifty thousand. Aggregate withdrawals and transfers for "small accounts" can not exceed rupees ten thousand per month and credits can not exceed rupees one lakh.	Guidelines for Licensing of “Payments Banks” (2014)
Caps & Fees	2016	Fund transfer services (from a customer account for delivery in cash to the recipient) shall be provided by banks. In case of cash out, the maximum value of such transfers shall be Rs 10,000/-per transaction. Banks may place suitable cap on the velocity of such transactions, subject to a maximum value of Rs 25,000/- per month, per beneficiary. Regarding mobile banking, banks are permitted to offe…	Master Circular – Mobile Banking transactions in India – Operative Guidelines for Banks (2016)
Agent Reporting Requirements	Summary	A 2010 regulation stated that banks may place information on their Business Correspondents on their websites, and that annual reports should include progress towards extending financial services through BC networks (option 6aiii).	Financial Inclusion by Extension of Banking Services – Use of Business Correspondents (BCs) (2010)
Agent Reporting Requirements	2010	Information regarding BCs engaged by banks may be placed on the respective banks' websites. Bank annual reports should include progress toward extending banking services through the BC model and the initiatives they've taken in this regard.	Financial Inclusion by Extension of Banking Services – Use of Business Correspondents (BCs) (2010)
Agent Authentication and Due Diligence	Summary	A 2010 regulation states that: banks must carry out due diligence reviews before engaging potential Business Correspondents, and provides specific items to review (option 10ai); banks should regularly monitor the activities of their BCs and conduct a detailed review of BC performance at least once per year (option 10aii); and agents and sub-agents may be required to post a sign indicating their s…	Financial Inclusion by Extension of Banking Services – Use of Business Correspondents (BCs) (2010); Master Circular on Branch Authorization (2014); Master Circular – Mobile Banking transactions in India – Operative Guidelines for Banks (2016)
Agent Authentication and Due Diligence	2010	Banks must carry out due diligence on the individuals/entities they plan to engage as BCs. Their due diligence should include: (i) reputation/market standing, (ii) financial soundness, (iii) management and corporate governance, (iv) cash handling ability, and (v) ability to implement technology solutions in rendering financial services. The banks should monitor the activities of their BC's and ca…	Financial Inclusion by Extension of Banking Services – Use of Business Correspondents (BCs) (2010)
Agent Authentication and Due Diligence	2014	Banks can carry out due diligence on the individuals/entities they plan to engage as BCs, including (i) reputation/market standing, (ii) financial soundness, (iii) management and corporate governance, (iv) cash handling ability, and (v) ability to implement technology solutions in rendering financial services. The banks should monitor the activities of their BC's and carry out a detailed review o…	Master Circular on Branch Authorization (2014)
Agent Authentication and Due Diligence	2016	Banks may carry out proper due diligence of the persons before appointing them as authorized agents for fund transfer services.	Master Circular – Mobile Banking transactions in India – Operative Guidelines for Banks (2016)
Different Agent Classes	Summary	2010 regulations state that while a BC can be a BC for more than one bank, at the point of customer interface, a retail outlet or sub-agent of a BC shall represent and provide banking services of only one bank (regulatory decision option 11). 2012 affirm the use of sub-agents.	Financial Inclusion by Extension of Banking Services – Use of Business Correspondents (BCs)
Different Agent Classes	2010	While a BC can be a BC for more than one bank, at the point of customer interface, a retail outlet or a sub-agent of a BC shall represent and provide banking services of only one bank.	Financial Inclusion by Extension of Banking Services – Use of Business Correspondents (BCs)
Different Agent Classes	2012	It has been decided to permit interoperability at the retail outlets or sub-agents of BCs (i.e. at the point of customer interface), provided the technology available with the bank, which has appointed the BC, supports interoperability, subject to the following conditions: a. The transactions and authentications at such retail outlets or sub-agents of BCs are carried out on-line; b. The transacti…	Financial Inclusion by Extension of Banking Services – Use of Business Correspondents (BCs)
Agent e-float	Summary	No relevant regulations were found on this topic.

## Sheet: Indonesia
Indonesia
Type of regulations	Year	Description	Regulation
Know Your Customer Requirements	Summary	Indonesia's earliest regulation pertaining to DFS (2003) created KYC requirements consistent with those of traditional banks for account opening (regulatory decision option 1ai). This regulation and subsequent required customers to submit their full name, identity document number, residential address, place and date of birth, nationality, phone number, occupation, sex, and biometric data or signa…	Bank Indonesia number 11/12/PBI/2009 Electronic money, Circular No. 11/11/DASP Concerning Electronic Money, Regulation 3/10/PBI/2001, as amended by Regulations 3/23/PBI/2001 and 5/21/PBI/2003, Money Transfer Circular, BI Regulation 8/28/PBI/2006, No. 19 / POJK.03 / 2014: Branchless banking "laku pandai", No. 19/ 10 /PBI/2017: Implementation of Anti-Money Laundering and Prevention of Terrorism Fin…
Know Your Customer Requirements	2003	Banks are required to meet a potential customer in person at the time of account opening. In addition to this meeting, a potential customer is required to submit an application including a copy of their ID card. Valid identity documents for KYC compliance include a government-issued ID card, driver's license, or passport. An e-money issuer must obtain the name, address, and date of birth included…	Regulation 3/10/PBI/2001, as amended by Regulations 3/23/PBI/2001 and 5/21/PBI/2003
Know Your Customer Requirements	2006	For non-bank money transfer services, the sender and/or recipient must be identified through a government-issued ID card, a driver's license, or a passport. If the transfer value exceeds IDR 100,000,000, the sender and/or recipient must go through a re-identification and re-verification process.	Money Transfer Circular, BI Regulation 8/28/PBI/2006
Know Your Customer Requirements	2009	An e-money issuer is required to keep a record of the identity of a holder (any party using e-money).	Bank Indonesia number 11/12/PBI/2009 Electronic money
Know Your Customer Requirements	2009	Any holder, or a party using e-money, is required to submit an application which includes a photocopy of their identity card to open an account. Records maintained on an e-money user should include that users name, address, date of birth, and any other data included on the identity card.	Circular No. 11/11/DASP Concerning Electronic Money, Article VII D
Know Your Customer Requirements	2014	At a minimum customers should provide their full name, residential address, corresponding identity document and address of domicile, if any, place and date of birth, and work details when opening an account. Simplified CDD procedures can be applied; a basic savings account can be opened with any photo ID issued by the government, or a reference letter from a local community leader.	No. 19 / POJK.03 / 2014: Branchless banking "laku pandai"
Know Your Customer Requirements	2017	Service providers are permitted to collect KYC documents through third parties. Customers are required to submit their full name, identity document number, residential address, place and date of birth, nationality, phone number, occupation, sex, and biometric data or signatures. Identity documents could include an identity card (KTP), driver's license (SIM), passport, or other official documents …	No. 19/ 10 /PBI/2017: Implementation of Anti-Money Laundering and Prevention of Terrorism Financing for Non-Bank Payment System Service Provider and Non-Bank Money Changing Service Provider
Interoperability	Summary	All e-money systems are required to be interoperable (regulatory decision options 4ai & 4bi). However, this is not the case for point-of-sale (POS) terminals, where commercial banks use non-interoperable proprietary systems.	Bank Indonesia number 11/12/PBI/2009 Electronic money, Circular No. 11/11/DASP Concerning Electronic Money
Interoperability	2009	All systems must be able to connect with other Electronic Money systems.	Bank Indonesia number 11/12/PBI/2009 Electronic money
Interoperability	2009	All e-money systems are required to be interoperable. However, this is not the case for point-of-sale (POS) terminals, where commercial banks use non-interoperable proprietary systems.	Circular No. 11/11/DASP Concerning Electronic Money
Institution types that can use agents (bank/non-bank) for financial transactions	Summary	Early regulation (2006) prohibited rural banks from providing financial services through agents, and prohibited money transferors from using agents (regulatory decision option 5aii). However, regulation allowed for banks to use a tiered system of bank branches which included such mobile cash services as cash automobiles and cash boats. In 2009 regulations were revised to allow e-money issuers to …	Circular No. 11/11/DASP Concerning Electronic Money, Commercial Banks Regulation 1 1/1/PBI/2009, Money Transfer Circular BI Regulation 8/26/PBI/2006, No. 19 / POJK.03 / 2014: Branchless banking "laku pandai", No. 19/ 10 /PBI/2017: Implementation of Anti-Money Laundering and Prevention of Terrorism Financing for Non-Bank Payment System Service Provider and Non-Bank Money Changing Service Provider
Institution types that can use agents (bank/non-bank) for financial transactions	2006	Rural banks are not permitted to provide financial services through agents, however they can provide services through a tiered system of bank branches which includes cash units, and outdoor cash services. These lower tier bank branches must be located in the same municipality as the rural bank office which is overseeing these services. Outdoor cash services includes ATMs, payment points, and mobi…	Money Transfer Circular, BI Regulation 8/28/PBI/2006
Institution types that can use agents (bank/non-bank) for financial transactions	2009	E-money issuers are permitted to partner with an agent for electronic money replenishment and cash value withdrawal. However, if the cash withdrawal is in the context of funds transfer, then the agent must obtain a license as a business activity administrator of money remittance.	Circular No. 11/11/DASP Concerning Electronic Money
Institution types that can use agents (bank/non-bank) for financial transactions	2009	Banks are not permitted to provide financial services through agents. However, in areas served by the bank, already existing customers may utilize mobile cash services such as cash automobiles, cash boats, and nonpermanent cash counters. Additionally, banks may cooperate with payment points, where customers process bill payments, payment of salaries, etc. These services must be included in the ba…	Commercial Banks Regulation, 1 1/1/PBI/2009
Institution types that can use agents (bank/non-bank) for financial transactions	2014	Banks that are Indonesian legal entities, have a risk profile grading of 1-3, have office networks in the eastern part of Indonesia and/or East Nusa Tenggara, and already provide mobile banking services may participate in the new branchless banking model Laku Pandai, and partner with agents to deliver banking activities.	No. 19 / POJK.03 / 2014: Branchless banking "laku pandai"
Institution types that can use agents (bank/non-bank) for financial transactions	2017	Service providers may engage third parties to make a direct connection with a potential customer, including agents, cash payment points (TPT), and digital financial services (LKD) agents.	No. 19/ 10 /PBI/2017: Implementation of Anti-Money Laundering and Prevention of Terrorism Financing for Non-Bank Payment System Service Provider and Non-Bank Money Changing Service Provider
Use of exclusive agents	2014	The Laku Pandai pilot program in 2014 included a requirement for agent exclusivity (regulatory decision option 8ai).	No. 19 / POJK.03 / 2014: Branchless banking "laku pandai"
Agent selection (exclusion & pre-existing requirements)	Summary	The earliest regulation concerning agent selection (2006) stipulated that agents must obtain a license as business activity administrator of money remittance in order to provide cash-in or cash-out services (regulatory decision option 7ai). With the introduction of the Laku Pandai pilot program in 2014, agents were required to be domiciled in the location where the program is conducted, and have …	Circular No. 11/11/DASP Concerning Electronic Money, Money Transfer Circular, BI Regulation 8/28/PBI/2006, No. 19 / POJK.03 / 2014: Branchless banking "laku pandai"
Agent selection (exclusion & pre-existing requirements)	2009	If providing cash-in or cash-out services, an agent must obtain a license as business activity administrator of money remittance.	Circular No. 11/11/DASP Concerning Electronic Money
Agent selection (exclusion & pre-existing requirements)	2006	Any individual or entity providing money transfer services must have explicit permission under laws or regulations to provide money transfer services, the articles of association of the business must explicitly specify fund transfer activities as one of the activities of the business, and the individual or entity must have approval from the authority regulating the applicant's business. Individua…	Money Transfer Circular, BI Regulation 8/28/PBI/2006
Agent selection (exclusion & pre-existing requirements)	2014	Agents are required to be domiciled in the location where the Laku Pandai program is conducted, have had a viable source of income for the last 2 years, not be an agent of another bank offering Laku Pandai and pass the banks’ due diligence process. Additionally, agents must have IT infrastructure and retail outlets that are sufficient to support the Laku Pandai business.	No. 19 / POJK.03 / 2014: Branchless banking "laku pandai"
Agent Services	2014	It is recommended that banks consider limiting the scope of services that agents can provide (regulatory decision option 9b). However, it is ultimately up to the banks to determine the scope of services offered.	No. 19 / POJK.03 / 2014: Branchless banking "laku pandai"
Caps & Fees	Summary	Early regulation (2009) specified different caps on account balances and transactions for registered and unregistered mobile money users; caps on balances and transactions are lower for unregistered mobile money users (regulatory decision option 3a). The maximum account balance for basic savings accounts is RP 20,000,000; there is no minimum account balance. The cap on cash-out transactions for b…	Circular No. 11/11/DASP Concerning Electronic Money, No. 19 / POJK.03 / 2014: Branchless banking "laku pandai"
Caps & Fees	2009	The maximum electronic money value limit for unregistered users is Rp1,000,000.00 (one million rupiah), and for registered users is Rp5,000,000.00 (five million rupiah). The cap on transactions for electronic money is Rp20,000,000.00 (twenty million rupiah). Agents are not permitted to charge customers directly.	Circular No. 11/11/DASP Concerning Electronic Money
Caps & Fees	2014	The maximum account balance for basic savings accounts is RP 20,000,000, there is no minimum account balance. The cap on cash-out transactions for basic savings accounts is Rp 5,000,000/month or Rp 60,000,000/year; there are no cash-in or cash-out minimums. Customers may only be charged for withdrawals and transfer-out services, all other transactions are free.	No. 19 / POJK.03 / 2014: Branchless banking "laku pandai"
Agent Reporting Requirements	Summary	Early regulation (2009) stipulated that information on cash service activities, including from mobile cash services and payment points, must be included in Bank financial reports (regulatory decision option 6aiii). Later regulation (2017) expanded these reporting requirements to include records related to all customer financial transaction, and information on agents (regulatory decision options 6…	Commercial Banks Regulation, Regulation 1 1/1/PBI/2009, No. 19/ 10 /PBI/2017: Implementation of Anti-Money Laundering and Prevention of Terrorism Financing for Non-Bank Payment System Service Provider and Non-Bank Money Changing Service Provider
Agent Reporting Requirements	2009	Information on cash service activities, including from mobile cash services and payment points, must be included in financial reports sent to Bank Indonesia.	Commercial Banks Regulation, 1 1/1/PBI/2009
Agent Reporting Requirements	2017	Service providers must retain records related to all customer financial transactions, and must provide this data to Bank Indonesia upon request. Additionally, service providers must be able to provide information on third parties with whom they cooperate (i.e. agents) to Bank Indonesia upon request.	No. 19/ 10 /PBI/2017: Implementation of Anti-Money Laundering and Prevention of Terrorism Financing for Non-Bank Payment System Service Provider and Non-Bank Money Changing Service Provider
Agent Authentication and Due Diligence	Summary	Early regulation (2009) allowed for the collection of information on agents who conducted damaging actions and the creation of an agent "black list" to be shared among service providers (regulatory decision option 10aii). The most recent regulation (2017) allows Bank Indonesia to periodically monitor and evaluate agents to ensure compliance with regulations, policies and procedures (regulatory de…	Bank Indonesia number 11/12/PBI/2009 Electronic money, No. 19 / POJK.03 / 2014: Branchless banking "laku pandai", No. 19/ 10 /PBI/2017: Implementation of Anti-Money Laundering and Prevention of Terrorism Financing for Non-Bank Payment System Service Provider and Non-Bank Money Changing Service Provider
Agent Authentication and Due Diligence	2009	The information of merchants who have conducted damaging actions can be added to a merchant "black list" and shared amongst service providers.	Bank Indonesia number 11/12/PBI/2009 Electronic money
Agent Authentication and Due Diligence	2014	Agents are required to pass the banks’ due diligence process.	No. 19 / POJK.03 / 2014: Branchless banking "laku pandai"
Agent Authentication and Due Diligence	2017	Bank Indonesia may periodically monitor and evaluate agents to ensure compliance with regulations, policies and procedures.	No. 19/ 10 /PBI/2017: Implementation of Anti-Money Laundering and Prevention of Terrorism Financing for Non-Bank Payment System Service Provider and Non-Bank Money Changing Service Provider
Different Agent Classes	Summary	No relevant regulations were found on this topic.
Agent e-float	Summary	No relevant regulations were found on this topic.
Agent Compensation	Summary	No relevant regulations were found on this topic.

## Sheet: Kenya
Kenya
Type of regulations	Year	Description	Regulation
Know Your Customer Requirements	Summary	Early regulations (2010) required that customers be identified using two factor authentication, at a minimum when conducting transactions. Authentication methods could include IDs, PINs, passwords, ATM card, secret code, or secret message among others (regulatory decision option 1aii). This requirement is restated in 2013 regulations. 2014 regulations required payment service providers to maintai…	Guidelines on Agent Banking, Prudential Guidelines for Institutions Licensed Under the Banking Act, The National Payment System Regulations 2014
Know Your Customer Requirements	2010	Customers must be identified using two factor authentication, at a minimum when conducting transactions. Authentication methods could include IDs, PINs, passwords, ATM card, secret code, or secret message among others.	Guidelines on Agent Banking
Know Your Customer Requirements	2013	Customers must be identified using two factor authentication, at a minimum when conducting transactions. Authentication methods could include IDs, PINs, passwords, ATM card, secret code, or secret message among others.	Prudential Guidelines for Institutions Licensed Under the Banking Act
Know Your Customer Requirements	2014	Payment service providers are required to maintain a register of customers and their outstanding funds, which should include either the identity card number or passport number of the customer.	The National Payment System Regulations 2014
Interoperability	Summary	In 2013, regulations required payment service providers to use systems which are capable of interoperability with other payments systems, both domestically and internationally. Additionally, payment service providers were encouraged to enter into interoperability agreements (regulatory decision option 4ai & 4bi). The most recent regulation (2014) reaffirms this.	The National Payment System Regulations 2013, The National Payment System Regulations 2014
Interoperability	2013	Payment service providers are required to use systems which are capable of interoperability with other payments systems, both domestically and internationally. Additionally, payment service providers are encouraged to enter into interoperability agreements.	The National Payment System Regulations 2013
Interoperability	2014	Payment service providers may enter into interoperability arrangements, and are required to use systems capable of interoperability with other payment systems, both internationally and domestically.	The National Payment System Regulations 2014
Institution types that can use agents (bank/non-bank) for financial transactions	Summary	Early regulations (2010) stated that Institutions as defined by the Banking Act, which include banks, mortgage finance companies, or a financial institutions, and the Microfinance Act, which include deposit-taking microfinance businesses, may use agents for financial services (regulatory decision option 5ai & 5bi). Additionally, any other body the Minister and the Central Bank allow may use agent…	Guidelines on Agent Banking, Prudential Guidelines for Institutions Licensed Under the Banking Act
Institution types that can use agents (bank/non-bank) for financial transactions	2010	Institutions as defined by the Banking Act, which include banks, mortgage finance companies, or a financial institutions, and the Microfinance Act, which include deposit-taking microfinance businesses, may use agents for financial services. Additionally, any other body the Minister and the Central Bank allow may use agents for financial services.	Guidelines on Agent Banking
Institution types that can use agents (bank/non-bank) for financial transactions	2013	Institutions may use agents for banking services.	Prudential Guidelines for Institutions Licensed Under the Banking Act
Use of exclusive agents	Summary	Early regulations (2010) stated that institutions are not permitted to have exclusive contracts with agents (regulatory decision option 8ci). Agents must have separate contracts with each institution, and must have the capacity to contract with multiple institutions prior to doing so. 2013 and 2014 regulations reaffirm this (option 8ci).	Guidelines on Agent Banking, The National Payment System Regulations 2013, Prudential Guidelines for Institutions Licensed Under the Banking Act, The National Payment System Regulations 2014
Use of exclusive agents	2010	Institutions are not permitted to have exclusive contracts with agents. Agents must have separate contracts with each institution, and must have the capacity to contract with multiple institutions prior to doing so.	Guidelines on Agent Banking
Use of exclusive agents	2013	Institutions are not permitted to have exclusive contracts with agents. Agents must have separate contracts with each institution, and must have the capacity to contract with multiple institutions prior to doing so.	The National Payment System Regulations 2013
Use of exclusive agents	2013	Contracts between institutions and agents are not permitted to be exclusive.	Prudential Guidelines for Institutions Licensed Under the Banking Act
Use of exclusive agents	2014	Contracts between payment service providers and agents are not permitted to be exclusive.	The National Payment System Regulations 2014
Agent selection (exclusion & pre-existing requirements)	Summary	The earliest regulation (2010) stipulated that prior to appointing an agent, an institution must show that an agent has a well-established commercial activity, and business license or permit, that has been active for at least 18 months, and has the capacity to provide banking services safely and efficiently (regulatory decision option 7ai). 2010 regulations stated that organizations eligible to b…	Guidelines on Agent Banking, E-Money Regulation, The National Payment System Regulations 2013, Prudential Guidelines for Institutions Licensed Under the Banking Act, The National Payment System Regulations 2014
Agent selection (exclusion & pre-existing requirements)	2010	Organizations that are eligible to become an agent include limited liability companies, sole proprietorships, partnerships, societies, cooperative societies, state corporations, public entities, and any other organization identified by the Central Bank. Faith based organizations, not-for-profit organizations, NGOs, educational institutions, and foreign exchange bureaus are not permitted to be age…	Guidelines on Agent Banking
Agent selection (exclusion & pre-existing requirements)	2013	Agents are required to possess registrations, business licenses, or permits for a commercial activity. Agents must be able to show that they are financially sound, and have the capacity to perform banking services.	E-Money Regulation
Agent selection (exclusion & pre-existing requirements)	2013	Agents are required to possess registrations, business licenses, or permits for a commercial activity. Additionally, an agent must hold a payment account with a bank, or other financial institution, and must be able to show that they are financially sound and have the capacity and competency necessary to provide agent banking services.	The National Payment System Regulations 2013
Agent selection (exclusion & pre-existing requirements)	2013	Agents can be entities involved in either commercial or non-commercial activities. Eligible agents include limited liability companies, sole proprietorships, partnerships, societies, cooperative societies, state corporations, trusts, public entities, faith-based organizations, not-for-profit organizations, non-governmental organizations, educational institutions, and any other organization appoin…	Prudential Guidelines for Institutions Licensed Under the Banking Act
Agent selection (exclusion & pre-existing requirements)	2014	An agent is required to have registration, business license, or permit for a commercial activity and hold a payment account with a bank, financial institution or payment service provider. If an agent is not an institution it must show that it is financially sound, and has the competency and capacity to perform banking services.	The National Payment System Regulations 2014
Agent Services	Summary	2010 regulation stipulated that agents should show that they have funds available to cover all operations, including customer deposits and withdrawals when applying to become an agent (regulatory decision option 9ai). 2010 regulations also state that agents are not permitted to offer banking services on its own accord, offer any guarantee in favor of any institution or customer, open accounts, gr…	Guidelines on Agent Banking, Prudential Guidelines for Institutions Licensed Under the Banking Act, The National Payment System Regulations
Agent Services	2010	Agents are not permitted to offer banking services on its own accord, offer any guarantee in favor of any institution or customer, open accounts, grant loans, undertake cheque deposit and encashment of cheques, transact foreign currency, or provide cash advances. Agents shouldn't continue offering banking services if their initial commercial activity has ceased or significantly diminished.	Guidelines on Agent Banking
Agent Services	2013	Agents are not permitted to offer banking services on their own accord, open accounts, grant loans, undertake cheque deposit or encashment of cheques, transact in foreign currency or provide cash advances. Agent banking businesses are not permitted to be run by an employee or an associate of a bank. Agents shouldn't continue offering banking services if their initial commercial activity has cease…	Prudential Guidelines for Institutions Licensed Under the Banking Act
Agent Services	2013	An E-money issuer is liable to its customers for the conduct of its agents, performed within the scope of the agency agreement. The agency agreement cannot exclude such liability.	The National Payment System Regulations
Agent e-float	Summary	2010 regulation stipulated that agents should show that they have funds available to cover all operations, including customer deposits and withdrawals when applying to become an agent (regulatory decision option 9ai). Limits on cash holdings by the agent should be included in every agent contract. 2013 regulation stated that e-money is not a deposit within the meaning of the Banking Act, the Micr…	Guidelines on Agent Banking
Agent e-float	2010	Agents should show that they have funds available to cover all operations, including customer deposits and withdrawals when applying to become an agent. Limits on cash holdings by the agent should be included in every agent contract.	Guidelines on Agent Banking
Caps & Fees	Summary	2010 regulations specified that limits on cash holdings by the agent should be included in every agent contract (regulatory decision option 3b). These regulations also stated that institutions should set prudent transaction limits for each type of transaction that take into account the risks associated with the agents locality (option 3d). The most recent legislation (2014) further specifies that…	Guidelines on Agent Banking, E-Money Regulations, The National Payment System Regulations 2014
Caps & Fees	2010	Agents are not permitted to charge customers fees; all contracts between an institution and an agent should stipulate this. Institutions should set prudent transaction limits for each type of transaction that take into account the risks associated with the agents locality.	Guidelines on Agent Banking
Caps & Fees	2013	The fees applicable to the redemption of e-money and fees for balance inquiries should be made known to customers upon account opening.	E-Money Regulations
Caps & Fees	2014	Individual transactions may not exceed 70,000 shillings. Aggregate monthly transactions may not exceed 1 million shillings, however the bank may approve higher limits for specific e-money issuers.	The National Payment System Regulations 2014
Agent Authentication and Due Diligence	Summary	2010 regulations stated Agent Due Diligence procedures should be in place that at a minimum contain methods for identifying agents, initial due diligence procedures, regular due diligence checks and their specified intervals, and a list of warning signals and corrective actions (regulatory decision options 10ai & 10aii). 2010 regulation also state that institutions should ensure that a channel of…	Guidelines on Agent Banking, The National Payment System Regulations 2013, Prudential Guidelines for Institutions Licensed Under the Banking Act, The National Payment System Regulations 2014
Agent Authentication and Due Diligence	2010	Agent Due Diligence procedures should be in place that at a minimum contain methods for identifying agents, initial due diligence procedures, regular due diligence checks and their specified intervals, and a list of warning signals and corrective actions. It is the responsibility of the institution to ensure that agents are well established, have a good reputation and have the confidence of the c…	Guidelines on Agent Banking
Agent Authentication and Due Diligence	2013	In selecting agents an institution should exercise due diligence and conduct a suitability assessment of the proposed agents. The Bank is permitted to conduct on-site inspections of agents, and inspect the accounts and other documents of agents at any time to ensure compliance with the Laws of Kenya.	The National Payment System Regulations 2013
Agent Authentication and Due Diligence	2013	Institutions are required to submit agent due diligence procedures when applying to engage in agent banking business. Agents must clearly display the name of the institutions for which they are working, a list of banking services offered, a notice that services are provided subject to the availability of funds, a list of applicable fees and charges payable to the institution, the dedicated phone …	Prudential Guidelines for Institutions Licensed Under the Banking Act
Agent Authentication and Due Diligence	2014	In selecting agents an institution should exercise due diligence and conduct a suitability assessment of the proposed agents. The Bank is permitted to conduct on-site inspections of agents, and inspect the accounts and other documents of agents at any time to ensure compliance with the Laws of Kenya. Payment service providers should maintain records of agents whose services have been suspended an…	The National Payment System Regulations 2014
Agent Reporting Requirements	Summary	Early regulations (2010) stated that every month, institutions must submit information to the Central Bank details of the nature, value, volume, and geographical distribution of operations and transactions (regulatory decision options 6ai & 6aiii). 2013 regulations require e-money issuers to report to the bank monthly on the physical address, GPS coordinate, postal address, physical address and t…	Guidelines on Agent Banking, E-Money Regulation, The National Payment System Regulations 2013, Prudential Guidelines for Institutions Licensed Under the Banking Act, The National Payment System Regulations 2014
Agent Reporting Requirements	2010	Every month, institutions must submit information to the Central Bank details of the nature, value, volume, and geographical distribution of operations and transactions.	Guidelines on Agent Banking
Agent Reporting Requirements	2013	E-money issuers should report to the bank monthly on the physical address, GPS coordinate, postal address, physical address and telephone number of each of its agents. Additionally, e-money issuers should report monthly on the number of e-money accounts issued, as well as the volume and values of e-money transactions.	E-Money Regulation
Agent Reporting Requirements	2013	Upon request, payment service providers should provide the Bank records detailing the name, physical address, postal address, and telephone numbers of its agents. Additionally, payment service providers should maintain records of the volume and value of transactions carried out by each agent; monthly reports on the aggregate volume, value and geographic distribution of payments should be submitte…	The National Payment System Regulations 2013
Agent Reporting Requirements	2013	An application for agent banking should include the proposed agents names, physical locations, GPS co-ordinates, postal addresses, and telephone numbers, as well as the total population and economically active population for the areas in which they will operate. This information should be updated and submitted on a yearly basis with the agent banking renewal application.	Prudential Guidelines for Institutions Licensed Under the Banking Act
Agent Reporting Requirements	2014	Payment service providers should maintain records containing an agents name, physical address, postal address, and telephone number. Payment service providers should submit monthly reports on the volume, value, and geographic distribution of the payment services it provides.	The National Payment System Regulations 2014
Other: Deposit Related Specifications	Summary	E-money is not a deposit within the meaning of the Banking Act, the Microfinance Act, or the SACCO Societies Act and is not subject to any deposit protection.	E-Money Regulations
Other: Deposit Related Specifications	2013	E-money is not a deposit within the meaning of the Banking Act, the Microfinance Act, or the SACCO Societies Act and is not subject to any deposit protection.	E-Money Regulations
Different Agent Classes	Summary	No relevant regulations were found on this topic.
Agent Compensation	Summary	No relevant regulations were found on this topic.

## Sheet: Nigeria
Nigeria
Type of regulations	Year	Description	Regulation
Know Your Customer Requirements	Summary	Most regulations require the same KYC requirements as traditional banks: A 2015 regulation allows customers to be identified through a valid international passport, National Identity card, permanent voter's card, or driver's license when opening an account (regulatory decision 1ai). For transactions, early regulation (2007) required POS scanners to be updated to include Biometric Authentication i…	Guidelines on Point-of-Sale (POS) Card Acceptance Services, Circular on Introduction of Three-tired Know Your Customer Requirements, Guidelines for the Regulation of Agent Banking and Agent Banking Relationships in Nigeria, Guidelines on Mobile Money Services in Nigeria, Guidelines on International Mobile Money Remittance Service in Nigeria, Guidelines on Operations of Electronic Payment Channels…
Know Your Customer Requirements	2007	POS scanners are required to be updated to include Biometric Authentication in the form of fingerprint reader/scanners by December 2015. Cardholders are required to present authentication to a merchant when requested.	Guidelines on Point-of-Sale (POS) Card Acceptance Services
Know Your Customer Requirements	2013	Customers are required to provide basic information, such as a passport photo, name, place, and date of birth, gender, address, telephone number, etc. when opening low-value accounts (level 1) and medium-value accounts (level 2), and are required to comply with all KYC requirements as detailed in the CBN AML/CFT Regulations, 2009 when opening high-value accounts (level 3).	Circular on Introduction of Three-tired Know Your Customer Requirements
Know Your Customer Requirements	2013	When conducting transactions, customers must be identified with at least an ID, PIN, password, payment card, secret code, or secret message. Financial institutions are responsible for ensuring that agents comply with these KYC requirements.	Guidelines for the Regulation of Agent Banking and Agent Banking Relationships in Nigeria
Know Your Customer Requirements	2014	This regulation specific four different levels of security, with varying KYC requirements for each level: 1) Highly Secured Online Fund Transfer (Required Control - hardware token/token, behavioral monitoring, SMS/email trans alert, username/password, anti-phishing solution); 2) Moderately Secure Online Fund Transfer (Required Control - hardware/soft token, user ID and password, SMS/email trans a…	Circular on the Review of Operations of the NIBBSS Instant Payment (NIP) System and Other Epayment Options with Similar Features
Know Your Customer Requirements	2014	To obtain a license, super-agents must provide a proposal for KYC and AML/CFT compliance.	Circular on Exposure Draft on the Framework for Licensing Super Agents
Know Your Customer Requirements	2015	All mobile money operators shall comply with the provisions of the Circular on "Three-Tiered Know Your Customer Requirements." On the mobile money user interface, the PIN shall be encrypted at point of entry. A pull-based transaction (credits through a mobile money solution) shall be authorized by the account holder via a verifiable mode before the transaction is consummated.	Regulatory Framework for Mobile Money Services in Nigeria
Know Your Customer Requirements	2015	Before a transaction, customers are required to activate the service using a secret code, such as a password or pin; all basic accounts must have a unique identifier. Additionally, for all transactions the payee and payer phone numbers must be included.	Guidelines on Mobile Money Services in Nigeria
Know Your Customer Requirements	2015	Customers are required to be identified through a valid international passport, National Identity card, permanent voter's card, or driver's license when opening an account. Prior to conducting a transaction, customers are required to authenticate the service with a security code, such as a PIN or password. All transactions are required to have a record of the reference number, payer and payee pho…	Guidelines on International Mobile Money Remittance Service in Nigeria
Know Your Customer Requirements	2016	Customers are required to show a document confirming their identity if requested by a merchant. POS are required to utilize Payment Card Industry PIN Transaction Security (PCI PTS) in accordance with the PCI Point-to-Point Encryption (P2PE) Solution Requirements.	Guidelines on Operations of Electronic Payment Channels in Nigeria
Know Your Customer Requirements	2017	KYC Level 1 accounts are not required to provide Bank Verification Numbers when opening an account as part of the KYC documentation, however this is mandatory for KYC Level 2 & 3 accounts.	Review of Daily MM Wallet Transaction & BVN Requirement for Mobile Money Wallet Holders
Caps & Fees	Summary	Four regulations relate to fees charged by the financial services provider: (1) a 2014 regulation creates a minimum fee for cash-in transactions (N35) and for cash-out transactions (N50) (regulatory decision 2aii); (2) a 2014 regulation states that fees for remote-on-us ATM cash withdrawal are N65 per transaction, though the first three transactions in a given month are free (regulatory decision …	Guidelines on Point-of-Sale (POS) Card Acceptance Services, Circular on Introduction of Three-tired Know Your Customer Requirements, Guidelines for the Regulation of Agent Banking and Agent Banking Relationships in Nigeria, Circular on Exposure Draft on the Framework for Licensing Super Agents, Circular on the introduction of fees on remote-on-us ATM withdrawal transactions, Circular on the Revie…
Caps & Fees	2007	Agents are not permitted to charge an additional fee to customers for using their cards. The distribution of fees for transactions should be Issuer - 30%, Acquirer - 32.5%, Payment Terminal Owner - 25%, and Payment Terminal Service Aggregator - 7.5%. Merchants may be charged a fee of up to 1.25% for transactions up to N2,000.	Guidelines on Point-of-Sale (POS) Card Acceptance Services
Caps & Fees	2013	Caps on balances and transactions are as follows: 1. Low-Value Accounts (Level 1): The maximum single deposit limit is N20,000. Customers cannot have greater than a maximum cumulative balance of N200,000 at any point in time. A single transaction cannot exceed N3,000, and the cumulative daily limit cannot exceed N30,000. There is no minimum balance requirement when opening accounts. 2. Medium-Val…	Circular on Introduction of Three-tired Know Your Customer Requirements
Caps & Fees	2013	Agents are not permitted to charge customers fees directly, and are required to post all fees payable to the financial institution. Limits on customer transactions and withdrawals are required to be included in the contract between the agent and financial institution.	Guidelines for the Regulation of Agent Banking and Agent Banking Relationships in Nigeria
Caps & Fees	2014	The minimum fee for cash-in transactions is N35, and the minimum for cash-out transactions is N50. The financial institution can charge up to N100 for cash-out transactions; the additional N50 can be used to incentivize agents. The maximum balance that can be held by an agent is N1,000,000.	Circular on Exposure Draft on the Framework for Licensing Super Agents
Caps & Fees	2014	Fees for remote-on-us ATM cash withdrawal are N65 per transaction, however the first three transactions are free; the fee applies beginning with the 4th transaction in a given month. Fees do not apply at the ATM of a customers own bank. The maximum fee that a merchant can be charged is 1.25% of the transaction value, up to a maximum of N2,000. Agents are not permitted to charge customers fees dir…	Circular on the introduction of fees on remote-on-us ATM withdrawal transactions
Caps & Fees	2014	Caps on transactions are as follows: 1. Low Security Accounts: The daily limit for instant transactions for an individual is N20,000, the daily limit for next working day transactions for an individual is N100,000. 2. Basic Security Accounts: The daily limit for instant transactions for an individual is N200,000, the daily limit for next working day transactions for an individual is N1,000,000. 3…	Circular on the Review of Operations of the NIBBSS Instant Payment (NIP) System and Other Epayment Options with Similar Features
Caps & Fees	2015	Outbound remittances cannot exceed US$100 per week.	Guidelines on International Mobile Money Remittance Service in Nigeria
Caps & Fees	2015	No airtime deductions shall be made in respect of charges on any transaction.	Guidelines on Mobile Money Services in Nigeria
Caps & Fees	2016	Fees for transactions are to be agreed upon by service providers and financial institutions. Merchant limits should be based on the volume of business and type of commercial activities performed. Merchants are not permitted to charge customers who use a card a different price.	Guidelines on Operations of Electronic Payment Channels in Nigeria
Caps & Fees	2017	Cumulative balance limits and daily cumulative transaction limits are as follows: 1. KYC Level 1 Accounts: The maximum cumulative balance is N300,000 and the maximum cumulative daily transaction is N50,000. 2. KYC Level 2 Accounts: The maximum cumulative balance is N500,000 and the maximum cumulative daily transaction is N200,000. 3. KYC Level 3 Accounts: There is no maximum cumulative balance. T…	Review of Daily MM Wallet Transaction & BVN Requirement for Mobile Money Wallet Holders
Institution types that can use agents (bank/non-bank) for financial transactions	Summary	A 2007 regulation authorized CBN licensed financial and non-financial institutions to provide banking services through merchants (regulatory decision 5ai and 5bi). Subsequent regulations in 2013 and 2015 reiterated that banks can engage in agent banking and mobile money initiatives. In the bank-led model, a financial institution or a consortium of financial institutions can be the lead initiator …	Guidelines for the Regulation of Agent Banking and Agent Banking Relationships in Nigeria, Guidelines on Point-of-Sale (POS) Card Acceptance Services, Guidelines on Mobile Money Services in Nigeria, Regulatory Framework for Mobile Money Services in Nigeria
Institution types that can use agents (bank/non-bank) for financial transactions	2007	Only CBN licensed financial and non-financial institutions can provide banking services through merchants.	Guidelines on Point-of-Sale (POS) Card Acceptance Services
Institution types that can use agents (bank/non-bank) for financial transactions	2013	Any financial institution licensed by the CBN to conduct financial services, and licensed mobile money operators are permitted to engage in agent banking.	Guidelines for the Regulation of Agent Banking and Agent Banking Relationships in Nigeria
Institution types that can use agents (bank/non-bank) for financial transactions	2015	Mobile money can either be bank-led or non-bank led. In the non-bank led model, the lead initiator must be an organization licensed by the CBN to provide mobile money services; deposit money banks and telecommunications companies are not permitted to be the lead initiator under this model.	Guidelines on Mobile Money Services in Nigeria
Institution types that can use agents (bank/non-bank) for financial transactions	2015	Mobile money can either be bank-led or non-bank led. In the non-bank led model, the lead initiator must be an organization licensed by the CBN to provide mobile money services. In the bank-led model a financial institution or a consortium of financial institutions can be the lead initiator. The telecommunications company led model is not permitted in Nigeria.	Regulatory Framework for Mobile Money Services in Nigeria
Use of exclusive agents	Summary	Early regulation (2007) prohibited exclusivity in all areas of payment service including issuing, acquiring, processing, and sale and maintenance of hardware and software, among others. This prohibition was also reiterated in 2016 regulation. A 2013 regulation prohibited exclusive contracts between financial institutions and agents specifically. Agents can provide services to as many financial in…	Guidelines on Point-of-Sale (POS) Card Acceptance Services, Guidelines for the Regulation of Agent Banking and Agent Banking Relationships in Nigeria, Guidelines on Operations of Electronic Payment Channels in Nigeria
Use of exclusive agents	2007	Exclusivity is prohibited in all areas of payment service including issuing, acquiring, processing, and sale and maintenance of hardware and software, among others.	Guidelines on Point-of-Sale (POS) Card Acceptance Services
Use of exclusive agents	2013	Exclusive contracts between financial institutions and agents are prohibited. Agents can provide services to as many financial institutions as they have capacity to accommodate. Whether an agent has enough capacity to accommodate an additional financial institution should be determined by that incoming financial institution.	Guidelines for the Regulation of Agent Banking and Agent Banking Relationships in Nigeria
Use of exclusive agents	2016	Exclusivity is prohibited in all areas of payment service including issuing, acquiring, processing, and sale and maintenance of hardware and software, among others. Anyone violating this policy may be suspended for a minimum of one month by the CBN.	Guidelines on Operations of Electronic Payment Channels in Nigeria
Interoperability	Summary	Interoperability between multiple mobile money providers: Early regulation (2007) stated that all switch companies must be interoperable with the Nigeria Central Switch and Payment Terminal Service Aggregator. Regulations in 2012, 2014, 2015, and 2016 further reiterated that all mobile money operators are required to connect to the National Central Switch to ensure interoperability between platfo…	Guidelines on Point-of-Sale (POS) Card Acceptance Services, Timeline for Interoperability and Interconnectivity, Circular on Exposure Draft on the Framework for Licensing Super Agents, Regulatory Framework for Mobile Money Services in Nigeria, Guidelines on Mobile Money Services in Nigeria, Guidelines on International Mobile Money Remittance Service in Nigeria, Guidelines on Operations of Electro…
Interoperability	2007	POS terminals are required to accept any card issued by any Nigerian bank; service providers are not permitted to favor any card over another. All switch companies must be interoperable with the Nigeria Central Switch and Payment Terminal Service Aggregator.	Guidelines on Point-of-Sale (POS) Card Acceptance Services
Interoperability	2012	All mobile money operators are required to connect to the National Central Switch by February 28, 2013 to ensure interoperability.	Timeline for Interoperability and Interconnectivity
Interoperability	2013	The technology implemented by the financial institution (FI) for agent banking shall comply with the industry standard technology in terms of hardware and software. The FI shall ensure that the technology deployed comprises a set of interoperable infrastructure modules that work seamlessly. There shall be an end-to-end connection from the FI to the agent.	Guidelines for the Regulation of Agent Banking and Agent Banking Relationships in Nigeria
Interoperability	2014	All mobile money platforms must be integrated to NIBSS to ensure interoperability between platforms. NIBSS will provide the switching infrastructure at all agent locations.	Circular on Exposure Draft on the Framework for Licensing Super Agents
Interoperability	2015	All mobile money operators are required to connect to the National Central Switch (NCS) to ensure interoperability between platforms.	Regulatory Framework for Mobile Money Services in Nigeria
Interoperability	2015	The NIBSS will ensure that all mobile money operators are connected to the National Central Switch, and that the mobile payments system is interoperable with all mobile network operators. Mobile money operators are responsible for ensuring that minimum technology standards are in place which allow for interoperability and interconnectivity.	Guidelines on Mobile Money Services in Nigeria
Interoperability	2015	The Nigeria Inter-Bank Settlement System Plc (NIBSS) should ensure that all mobile money operators are connected to the National Central Switch (NCS) to ensure interoperability. Mobile network operators are responsible for ensure interconnectivity between mobile money operators.	Guidelines on International Mobile Money Remittance Service in Nigeria
Interoperability	2016	All POS terminals must be connected to the Payments Terminal Service Aggregator. Additionally, all transactions must be routed through the Payment Terminal Service Aggregator. All switching companies are required to connect their network to the Nigeria Central Switch. POS terminals are required to accept all cards at all merchant locations.	Guidelines on Operations of Electronic Payment Channels in Nigeria
Agent selection (exclusion & pre-existing requirements)	Summary	Early regulation (2007) only allowed Payments Terminal Service Providers (PTSP) licensed by the CBN to deploy, maintain and provide support for POS terminals. Criteria to become a PTSP, and performance requirements for PTSP, are to be defined by the CBN and performance is to be reviewed annually. This was reiterated in 2016. A 2013 regulation states that agents must have been in a legitimate comm…	Guidelines for the Regulation of Agent Banking and Agent Banking Relationships in Nigeria, Guidelines on Point-of-Sale (POS) Card Acceptance Services, Circular on Exposure Draft on the Framework for Licensing Super Agents, Guidelines on International Mobile Money Remittance Service in Nigeria, Sanctions on Erring Banks/e-Payment Service Providers for Infractions of Payment System Rules and Regula…
Agent selection (exclusion & pre-existing requirements)	2007	Only Payments Terminal Service Providers (PTSP) licensed by the CBN are permitted to deploy, maintain and provide support for POS terminals. Criteria to become a PTSP, and performance requirements for PTSP, should be defined by the CBN. Performance is reviewed annually and the CBN can revoke the license of any PTSP that does not meet performance expectations. Card schemes and entities with manage…	Guidelines on Point-of-Sale (POS) Card Acceptance Services
Agent selection (exclusion & pre-existing requirements)	2013	Limited liability companies, sole proprietorships, partnerships, cooperative societies, public entities, trusts and any entity prescribed by the CBN are permitted to be agents. Faith-based or non-profit organizations, non-governmental organizations, educational institutions and bureau-de-change are not permitted to be agents. Additionally, agents must have been in a legitimate commercial activity…	Guidelines for the Regulation of Agent Banking and Agent Banking Relationships in Nigeria
Agent selection (exclusion & pre-existing requirements)	2014	A Super-Agent must be a company with a business that has been operational for at least 12 months, must be registered with the Corporate Affairs Commission, must have a minimum Shareholders' Fund unimpaired by losses of N50million, must obtain a reference letter from a financial institution when requesting a license, and must have a minimum of 50 agents. Applications to become a Super-Agent must i…	Circular on Exposure Draft on the Framework for Licensing Super Agents
Agent selection (exclusion & pre-existing requirements)	2015	Institutions seeking to provide international mobile money remittance service must be a registered entity permitted to carry out money transfer activities, have a minimum net worth of US$1billion, have a mobile money operators license, operate in at least 20 countries and have at least 10 years experience in the money transfer business, must have an MOU that details responsibilities and liabiliti…	Guidelines on International Mobile Money Remittance Service in Nigeria
Agent selection (exclusion & pre-existing requirements)	2015	E-payment operations must obtain CBN approval or a license from CBN.	Sanctions on Erring Banks/e-Payment Service Providers for Infractions of Payment System Rules and Regulations
Agent selection (exclusion & pre-existing requirements)	2015	To obtain a mobile money license an agent must have a certificate of incorporation, a profile with functional emails and phone numbers, memorandum and articles of association, shareholding structure, forms C02 (Return on Allotment of Shares) and C07 (Particulars of Directors), a board and management, an organogram, a business plan including nature of business, features, securities, 3 years of fin…	Guidelines on Mobile Money Services in Nigeria
Agent selection (exclusion & pre-existing requirements)	2016	Payments Terminal Service Providers (PTSP) are required to be licensed by the CBN. The CBN should define criteria for who can become a PTSP, as well as performance targets. These agreements should be reviewed annually to confirm that performance targets are met.	Guidelines on Operations of Electronic Payment Channels in Nigeria
Agent Services	Summary	A 2014 regulation requires all agent locations to provide CICO services for inter-scheme payments. A 2015 regulation limits transactions to the receipt of monies transmitted via mobile phones and other hand held devices to persons residing in Nigeria and foreign visitors (regulatory decision 9aii). A 2013 regulation prohibits agents from giving any guarantee, offering banking services on their ow…	Guidelines for the Regulation of Agent Banking and Agent Banking Relationships in Nigeria, Circular on Exposure Draft on the Framework for Licensing Super Agents, Guidelines on International Mobile Money Remittance Service in Nigeria
Agent Services	2013	Agents are not permitted to give any guarantee, offer banking services on their own accord, provide any banking service not included in their contract with a financial institution, open accounts, grant loans, undertake check deposit and encashment of checks, transact in a foreign currency, or provide cash advances.	Guidelines for the Regulation of Agent Banking and Agent Banking Relationships in Nigeria
Agent Services	2014	All agent locations must provide CICO services for inter-scheme payments.	Circular on Exposure Draft on the Framework for Licensing Super Agents
Agent Services	2015	Transactions shall be limited to the receipt of monies transmitted via mobile phones and other hand held devices to persons residing in Nigeria and foreign visitors. To safeguard against circumventing the statutory reporting threshold, the mobile money remittance service shall target individual customers only.	Guidelines on International Mobile Money Remittance Service in Nigeria
Agent Reporting Requirements	Summary	Early regulation (2007) requires all industry stakeholders who process and/or store cardholder information to ensure that their terminals, applications and processing systems comply with the relevant standards. Each vendor must provide valid certificates showing compliance with these standards, and must regularly review status of all its terminals to ensure they are still compliant as standards c…	Guidelines on Point-of-Sale (POS) Card Acceptance Services, Guidelines for the Regulation of Agent Banking and Agent Banking Relationships in Nigeria, Circular on Exposure Draft on the Framework for Licensing Super Agents, Guidelines on Mobile Money Services in Nigeria, Guidelines on International Mobile Money Remittance Service in Nigeria, Circular on the implementation of the Global Mobile Paym…
Agent Reporting Requirements	2007	All industry stakeholders who process and/or store cardholder information shall ensure that their terminals, applications and processing systems comply with the minimum requirements of the Standards and Best Practices in this document. In addition, all terminals, applications and processing systems, should also comply with the standards specified by the various card schemes. Each vendor must prov…	Guidelines on Point-of-Sale (POS) Card Acceptance Services
Agent Reporting Requirements	2013	When applying to become an agent, an entity should submit their physical location, postal address, telephone number and working hours to the financial institution. The financial institution is required to publish an up-to-date list of agents and their locations on its website and in its annual reports. Annual reports should also include all agent banking operations and activities. The CBN may con…	Guidelines for the Regulation of Agent Banking and Agent Banking Relationships in Nigeria
Agent Reporting Requirements	2014	Super-Agents are required to provide the financial institution the names of agents and their locations. Additionally, Super-Agents must submit to the CBN monthly information on all agent operations, including the nature, value, and volume of transactions.	Circular on Exposure Draft on the Framework for Licensing Super Agents
Agent Reporting Requirements	2015	Mobile money operators must include in their annual reports and accounts all activities of its mobile money operations.	Guidelines on Mobile Money Services in Nigeria
Agent Reporting Requirements	2015	International mobile money remittance service providers are required to submit monthly to the CBN the nature, value, and volume of all transactions.	Guidelines on International Mobile Money Remittance Service in Nigeria
Agent Reporting Requirements	2015	Mobile money operators are required to send daily live transaction data to NIBSS in an XML format.	Circular on the implementation of the Global Mobile Payments Monitoring and Regulation System
Agent Reporting Requirements	2016	Banks are required to maintain a register of all ATMS, including location, identification, and serial number of the machine. Acquirers are required to report on the volume and value of transactions to the CBN on a monthly basis. All institutions operating ATMS should file a list of all ATM locations with the CBN. A list of the locations of all ATMS which have a tactile graphic symbol for the use …	Guidelines on Operations of Electronic Payment Channels in Nigeria
Agent Authentication and Due Diligence	Summary	Early regulation (2007) stated that all POS terminals must comply with standards and best practices specified by various card schemes. Vendors must provide valid certificates showing compliance with these standards. This was reiterated in more recent regulations (2016). A 2013 regulation instructs financial institutions to ensure that any institutional risk management program covers the agent-rel…	Guidelines on Point-of-Sale (POS) Card Acceptance Services, Guidelines for the Regulation of Agent Banking and Agent Banking Relationships in Nigeria, Circular on Exposure Draft on the Framework for Licensing Super Agents, Guidelines on Operations of Electronic Payment Channels in Nigeria, Circular on the implementation of the Global Mobile Payments Monitoring and Regulation System, Circular on I…
Agent Authentication and Due Diligence	2007	All POS terminals must comply with standards and best practices specified by various card schemes. Vendors must provide valid certificates showing compliance with these standards.	Guidelines on Point-of-Sale (POS) Card Acceptance Services
Agent Authentication and Due Diligence	2013	This regulation states that financial institutions need clear policies and due diligence processes for selecting agents, including a list of minimum standards. Financial institutions must have a signed agreement with each agent detailing the roles/responsibilities, fee arrangements, and inspection and record-keeping obligations. This agreement must also specify suitable cash holding limits and re…	Circular on Introduction of Three-tired Know Your Customer Requirements
Agent Authentication and Due Diligence	2013	The CBN should monitor the relationships between financial institutions and agents to ensure compliance with guidelines and regulations on an annual basis. Agents should clearly display signs which indicate that they are providing services on behalf of a financial institution, through its agency contract. Additionally, agents should display the name and logo of the financial institution for which…	Guidelines for the Regulation of Agent Banking and Agent Banking Relationships in Nigeria
Agent Authentication and Due Diligence	2014	Applications for Super-Agent licenses should include qualifying criteria for engaging agents. Super-Agents should submit monthly to the CBN information on the nature and number of customer complaints and remedial measures taken. Customers should be provided a channel, such as web, SMS, USSD short-code, etc., through which they can verify the authenticity of an agent.	Circular on Exposure Draft on the Framework for Licensing Super Agents
Agent Authentication and Due Diligence	2015	Financial institutions need clear policies and due diligence processes for selecting agents, including a list of minimum standards (e.g., well established, good reputation, etc.).	Circular on the implementation of the Global Mobile Payments Monitoring and Regulation System
Agent Authentication and Due Diligence	2016	Vendors must provide certificates showing compliance with standards and best practices, and should remain compliant as standards change.	Guidelines on Operations of Electronic Payment Channels in Nigeria
Different Agent Classes	Summary	Early regulations (2007) state rules for the following classes: merchant acquirers; payment terminal service providers; PoS terminal owners; payments terminal service aggregators; card issuers; merchants; card associations and card schemes; and switching companies (regulatory decision option 11). These classes are affirmed in 2016 regulations. 2013 regulations describe three agent classifications…	Guidelines on Point-of-Sale (POS) Card Acceptance Service, Guidelines for the Regulation of Agent Banking and Agent Banking Relationships in Nigeria, Circular on Exposure Draft on the Framework for Licensing Super Agents, Guidelines on Operations of Electronic Payment Channels in Nigeria
Different Agent Classes	2007	Page 11 provides rules for the following classes: merchant acquirers; payment terminal service providers; PoS terminal owners; payments terminal service aggregators; card issuers; merchants; card associations and card schemes; and switching companies.	Guidelines on Point-of-Sale (POS) Card Acceptance Service
Different Agent Classes	2013	The three types of agent classifications are super-agents (they can oversee other agents) (i); sole-agent (independent agent); and (iii) sub-agents (operate under a super-agent). 3 (i-xxvi) (pages 8-10) contains 26 minimum requirements that must be included in the contract between Fis and agents.	Guidelines for the Regulation of Agent Banking and Agent Banking Relationships in Nigeria
Different Agent Classes	2014	Document is for super-agents, which oversee agents (must have a minimum of 50 agents to be classified as a super-agent)	Circular on Exposure Draft on the Framework for Licensing Super Agents
Different Agent Classes	2016	Minimum standards for POS card acceptance services and mobile POS acceptance services.	Guidelines on Operations of Electronic Payment Channels in Nigeria
Agent e-float	Summary	No relevant regulations were found on this topic.
Agent Compensation	Summary	No relevant regulations were found on this topic.

## Sheet: Pakistan
Pakistan
Type of regulations	Year	Description	Regulation
Know Your Customer Requirements	Summary	Regulation issued in 2016 stated that for level 2 accounts, the highest class of accounts, institutions must fulfill all KYC requirements specified under AML/CFT Regulations and Guidelines issued by SBP (regulatory decision option 1ai). However, regulation issued in this same year outlined less stringent KYC procedures for certain accounts (regulatory decision option 1bi). For level 0 accounts, c…	Branchless Banking Regulations; Framework for Branchless Banking Agent Acquisition and Management; Anti-Money Laundering and Combating the Financing of Terrorism (AML/CFT) Regulations for Banks & DFIs
Know Your Customer Requirements	2016	For level 0 accounts, customers must provide a verified SIM card, their CNIC, the institution must confirm customer information with NADRA, and the institution must capture and retain a photo of the CNIC and of the customer. For level 1/biometric accounts, in addition to level 0 requirements the institution must also confirm the customer's cell phone number. For level 2 accounts, institution must…	Branchless Banking Regulations
Know Your Customer Requirements	2016	Branchless banking agents, at a minimum, shall be responsible for following the financial institution's instructions regarding customer's KYC/due diligence.	Framework for Branchless Banking Agent Acquisition and Management
Know Your Customer Requirements	2016	At a minimum, the following information shall be obtained, verified, and recorded on the KYC/DCC or account opening form: a) full name; b) CNIC/passport/NICOP/POC/ARC number; c) existing residential address, telephone numbers, and email; d) date of birth; e) nationality or place of birth; and f) source of earnings.	Anti-Money Laundering and Combating the Financing of Terrorism (AML/CFT) Regulations for Banks & DFIs
Interoperability	Summary	A 2016 regulation stated that that third party service providers (TPSPs) should have arrangements with peer institutions to allow for switching and routing of inter-bank mobile banking transactions (regulatory decision option 4ai & 4bi). The most recent regulation (2017) reaffirmed this, stating that the licensee should be capable of switching and routing all interbank Wallet-to-Wallet and Wallet…	Branchless Banking Regulations; Framework for Branchless Banking Agent Acquisition and Management; Regulations for Technical Implementation of Mobile Banking; Third Party Service Provider (TPSP) Licensing
Interoperability	2016	The regulations state that Payment System Operators and Payment System Providers (PSO/PSP) shall provide an electronic platform for clearing, processing, routing and switching electronic transactions. Third party service provider(s) (TPSPs) should be capable of integrating and interconnecting multiple AFIs with multiple telecom operators to enable interoperability. Financial institutions could ch…	Regulations for Mobile Banking Interoperability
Interoperability	2016	Regulation aims to provide a level playing field for financial institutions and non-banks by introducing a neutral, third party model in which financial institutions and their partners can join together to create a sustainable mobile banking ecosystem.	Branchless Banking Regulations
Interoperability	2016	A third party service provider (TPSP) shall have arrangements with peer TPSPs for switching and routing inter-bank mobile banking transactions. TPSPs shall make available its network to all parties in the arrangement, based on criteria that is transparent and generally applicable to all institutions without discriminatory practices.	Regulations for Technical Implementation of Mobile Banking
Interoperability	2017	The licensee should be capable of switching and routing all interbank Wallet-to-Wallet and Wallet-to-bank account fund transfers from the branchless bank issuer to the acquirer through an Authorized Payment Service Operator, which will be responsible for clearing and providing day-end report(s) for reconciliation.	Third Party Service Provider (TPSP) Licensing
Institution types that can use agents (bank/non-bank) for financial transactions	Summary	A 2016 regulation states that only bank-led models of branchless banking will be permitted in Pakistan. However, banks are able to implement branchless banking through either agency arrangements or through creating a joint-venture between a financial institution and a telcom operator/non-bank (regulatory decision option 5ai). All telecom operators having a valid license shall be eligible/entitled…	Branchless Banking Regulations; Regulations for Mobile Banking Interoperability; Regulations for Technical Implementation of Mobile Banking
Institution types that can use agents (bank/non-bank) for financial transactions	2016	Regulations are applicable to financial institutions (Commercial Banks, Islamic Banks and Microfinance Banks) desirous to undertake branchless banking. Only bank-led models of branchless banking are allowed. Branchless banking can be implemented either by using agency arrangements or by creating a joint venture (JV) between a financial institution and a telcom operator/non-bank. Mobile phone bank…	Branchless Banking Regulations
Institution types that can use agents (bank/non-bank) for financial transactions	2016	Authorized financial institutions may provide mobile banking services to their customers through arrangements with third party service providers(s) and/or telecom operator(s).	Regulations for Mobile Banking Interoperability
Institution types that can use agents (bank/non-bank) for financial transactions	2016	All telecom operators having a valid license shall be eligible/entitled to offer technical services to authorized financial institution for provision of mobile banking services, subject to these regulations, without obtaining a separate license for this purpose from PTA under one-to-one model.	Regulations for Technical Implementation of Mobile Banking
Use of exclusive agents	Summary	Two separate 2016 regulations indicated that one agent may provide services for and have arrangements with multiple banks as long as the agents have separate agreements with each (regulatory decision option 8bi). The one-to-one model (where a bank partners with a telecom operator or non-bank) does not necessarily require exclusivity. Therefore, one bank can have several one-to-one arrangements wi…	Branchless Banking Regulations; Framework for Branchless Banking Agent Acquisition and Management
Use of exclusive agents	2016	The one-to-one model (where a bank partners with a telcom operator or non-bank) does not necessarily require exclusivity. Therefore, one bank can have several one-to-one arrangements with many telcom operators or non-banks, or alternatively one telcom operator or non-bank can have several one-to-one arrangements with many banks, provided that such arrangements are under proper agency/service leve…	Branchless Banking Regulations
Use of exclusive agents	2016	One agent can provide services to multiple financial institutions (FI) provided the agent has a separate Service Level Agreement with each FI. Alternately, FIs may organize their agent network using open architecture so that the agents may serve other FIs’ customers using infrastructure provided by one FI.	Framework for Branchless Banking Agent Acquisition and Management
Agent selection (exclusion & pre-existing requirements)	Summary	Technology service providers do not face specific restrictions to become branchless banking agents, provided they meet the general criteria for becoming an agent. Regulation in 2016 stipulated that when establishing a new agent, a financial institution (FI) must establish procedures that define: various agent categories or the agent structure based on the types of branchless banking (BB) services…	Framework for Branchless Banking Agent Acquisition and Management; Regulations for Mobile Banking Interoperability
Agent selection (exclusion & pre-existing requirements)	2016	Technology service providers do not face specific restrictions to become branchless banking agents, provided they meet the general criteria for becoming an agent. When establishing a new agent, an FI must establish procedures that define: various agent categories or the agent structure based on the types of branchless banking (BB) services they are allowed to offer; minimum selection criteria for…	Framework for Branchless Banking Agent Acquisition and Management
Agent Compensation	Summary	Regulations in 2016 stipulated the fee and revenue sharing structure shall be included in the Service Level Agreement contract (regulatory option 2d). The responsibility for supplying up-front and operational costs of branchless banking operations needs to be defined in the SLA as well.	Framework for Branchless Banking Agent Acquisition and Management
Agent Compensation	2016	The fee and revenue sharing structure shall be included in the Service Level Agreement contract. The responsibility for supplying up-front and operational costs of branchless banking operations needs to be defined in the SLA as well.	Framework for Branchless Banking Agent Acquisition and Management
Agent Services	Summary	Agents should not offer any branchless banking services other than those specified in the agency agreement. The agent will not perform management functions, make management decisions, open level 2 accounts, or act or appear to act in the capacity equivalent to that of a member of management or an employee of the financial institution (regulatory decision option 9b).	Branchless Banking Regulations; Framework for Branchless Banking Agent Acquisition and Management; Regulations for Mobile Banking Interoperability
Agent Services	2016	Cannot open level 2 accounts (must be done at the bank branch)	Branchless Banking Regulations
Agent Services	2016	Agents should not offer any branchless banking services other than those specified in the agency agreement. The agent will not perform management functions, make management decisions, or act or appear to act in the capacity equivalent to that of a member of management or an employee of the financial institution.	Framework for Branchless Banking Agent Acquisition and Management
Agent e-float	Summary	Regulations in 2016 stated that contracts between a financial institutions and agents must specify suitable limits for cash holdings (regulatory decision option 9ai). The financial institution may devise a policy whereby agents shall be required to maintain sufficient cash on hand and money in their branchless banking accounts to provide uninterrupted services to customers. In all branchless bank…	Branchless Banking Regulations; Framework for Branchless Banking Agent Acquisition and Management; Regulations for Mobile Banking Interoperability; Regulations for Technical Implementation of Mobile Banking
Agent e-float	2016	In one-to-one, one-to-many, and many-to-many branchless banking models, the customer account relationship must reside with some financial institution, each transaction must hit the actual customer account, and no actual monetary value may be stored on the mobile-phone or technology service provider's service.	Branchless Banking Regulations
Agent e-float	2016	The contract between the financial institution and agent must specify suitable limits on cash holding. The financial institution may devise a policy whereby agents shall be required to maintain sufficient cash on hand and money in their branchless banking accounts to provide uninterrupted services to customers.	Framework for Branchless Banking Agent Acquisition and Management
Different Agent Classes	Summary	A 2016 regulation outlines permissible agent models, including: Super Agents (well-established owned or franchised retail outlets, or a distribution setup; responsible for managing and controlling subagents; may include fuel distribution companies, Pakistan Post, courier companies, chain stores etc.); Direct Agents (may include large- to medium-sized stores etc., which have a separate agency/Serv…	Branchless Banking Regulations; Framework for Branchless Banking Agent Acquisition and Management
Different Agent Classes	2016	Permissible models include: Super Agents (well-established owned or franchised retail outlets, or a distribution setup; responsible for managing and controlling subagents; may include fuel distribution companies, Pakistan Post, courier companies, chain stores etc.); Direct Agents (may include large- to medium-sized stores etc., which have a separate agency/Service Level Agreement with the financi…	Framework for Branchless Banking Agent Acquisition and Management
Different Agent Classes	2016	Permissible models include: One-to-one (where a bank partners with a telecom operator or non-bank); one-to-many (where a bank offers branchless banking through the mobile connection of any telecom operator); and many-to-many (where many banks and many telecom operators or non-banks jointly offer services to all bankable customers)	Branchless Banking Regulations
Caps & Fees	Summary	Regulation from 2016 stipulated that charge, fee, and income sharing structures must be agreed upon among the among the authorized financial institution, third party service providers, and telecom operator in a transparent manner prior to operation (regulatory decision option 2ai). This structure should be commensurate with the mobile banking services standards and disclosed to the consumers. A 2…	Branchless Banking Regulations; Framework for Branchless Banking Agent Acquisition and Management; Regulations for Mobile Banking Interoperability
Caps & Fees	2016	The maximum balance permitted on a level 0 account is Rs. 200,000; and for a level 1/biometric account it is Rs. 400,000. The maximum transaction amount permitted on a level 0 account is Rs 25,000 per day; 40,000 per month; and 200,000 per year; for level 1/biometric accounts it is 50,000 per day; 80,000 per month; and 800,000 per year; and the financial institution can determine limits for level…	Branchless Banking Regulations
Caps & Fees	2016	The charge, fee, and income sharing structures must be have agreed among the authorized financial institution, third party service providers, and telecom operator in a transparent manner prior to operation. The fee structure should be devised in manner which is commensurate with the mobile banking services standards and the same should be disclosed to the consumers.	Regulations for Mobile Banking Interoperability
Caps & Fees	2016	The contract between the financial institution and agent must specify limits on individual customer payments and receipts.	Framework for Branchless Banking Agent Acquisition and Management
Agent Reporting Requirements	Summary	A 2016 regulation stipulates that financial institutions must provide information on its branchless banking agent network to SBP, including the full name of the business owner and their contact details, including their business address (regulatory decision option 6ai). The following minimum information may be obtained and verified by the financial institution (FI) for each agent: full name of bus…	Framework for Branchless Banking Agent Acquisition and Management
Agent Reporting Requirements	2016	The following minimum information may be obtained and verified by the financial institution (FI) for each agent: full name of business owner and CNIC and contact details; integrity, personal qualities, and reputation of the business owner; financial position/net worth and credit profile of the owner; knowledge, experience, capability, and competency of the potential agent to conduct agent banking…	Framework for Branchless Banking Agent Acquisition and Management
Agent Authentication and Due Diligence	Summary	Regulation from 2016 stipulated that financial institutions are responsible for having clear, well documented Authentication and Due Diligence policies, including initial due diligence (regulatory decision option 10ai). The following minimum information should be obtained for all agents: full name of business owner and CNIC and contact details; integrity, personal qualities, and reputation of bus…	Branchless Banking Regulations; Framework for Branchless Banking Agent Acquisition and Management; Regulations for Mobile Banking Interoperability
Agent Authentication and Due Diligence	2016	Financial institutions (FIs) wishing to provide branchless banking (BB) services or to bring in substantial changes in underlying technological infrastructure shall submit to the State Bank of Pakistan (SBP) an application describing the services to be offered / infrastructure modifications and how these services fit in the bank’s overall strategy. This shall be accompanied by a certification sig…	Branchless Banking Regulations
Agent Authentication and Due Diligence	2016	The Board of Directors and Senior Management of financial institutions (FIs) must ensure that the scope and coverage of their internal audit function has been expanded to commensurate with complexity and risks inherent in agent activities and that the Audit department is properly staffed with personnel having sufficient technical expertise to perform their roles. Further, FI’s Internal Audit func…	Framework for Branchless Banking Agent Acquisition and Management
Agent Authentication and Due Diligence	2016	When applications for the third party service provider license are submitted to Pakistan Telecommunications Authority, the State Bank of Pakistan may conduct a brief inspection of the applicant.	Regulations for Mobile Banking Interoperability
Other: Alternative Services of Branchless Banking	Summary	Permissible models include: 1. Using technologies not limited to mobile phone, 3G/4G spectrum, GPRS, POS terminals and internet banking etc.; 2. Issue ATM/debit card for branchless banking customers (domestic transactions only); and 3. Offer international transaction facility on ATM/debit cards to Level 2 account holders.	Branchless Banking Regulations
Other: Alternative Services of Branchless Banking	2016	Permissible models include: 1. Using technologies not limited to mobile phone, 3G/4G spectrum, GPRS, POS terminals and internet banking etc.; 2. Issue ATM/debit card for branchless banking customers (domestic transactions only); and 3. Offer international transaction facility on ATM/debit cards to Level 2 account holders.	Branchless Banking Regulations
Other: Location of cash-in and cash-out	Summary	Customers can use a variety of options including bank-branch counters, ATM machines, and authorized agent locations.	Branchless Banking Regulations
Other: Location of cash-in and cash-out	2016	Customers can use a variety of options including bank-branch counters, ATM machines, and authorized agent locations.	Branchless Banking Regulations
Other: Opening account remotely	Summary	Account shall be opened against verified SIM Card. Customer shall visit bank branch / agent for initial cash deposit. Mobile number shall remain in the name of same person, who is requesting to open the account. In line with National Financial Inclusion Strategy to promote financial inclusion in the country, it has been decided to allow opening of remote accounts for Level 0 customers.	Branchless Banking Regulations
Other: Opening account remotely	2016	Account shall be opened against verified SIM Card. Customer shall visit bank branch / agent for initial cash deposit. Mobile number shall remain in the name of same person, who is requesting to open the account. In line with National Financial Inclusion Strategy to promote financial inclusion in the country, it has been decided to allow opening of remote accounts for Level 0 customers.	Branchless Banking Regulations
Other: Security	Summary	Financial institutions shall design the system to automatically stop the transaction if tried beyond the assigned limit.	Framework for Branchless Banking Agent Acquisition and Management
Other: Security	2016	Financial institutions shall design the system to automatically stop the transaction if tried beyond the assigned limit.	Framework for Branchless Banking Agent Acquisition and Management

## Sheet: Tanzania
Tanzania
Type of regulations	Year	Description	Regulation
Know Your Customer Requirements	Summary	A 2007 regulation states that the bank or financial institution shall at minimum ensure effective Know Your Customer principles be applied using reliable methods for verifying the identity and authorization of new customers, as well as authenticating the identity and authorization of established customers seeking to initiate electronic transactions and conduct business over the internet (options …	The Payment Systems (Electronic Money) Regulations; Guidelines on Agent Banking for Banking Institutions; Electronic Payment Schemes Guidelines; Government Notice No. 245, The Foreign Exchange Act, Cap. 271; Guidelines on Agent Banking for Banks and Financial Institutions
Know Your Customer Requirements	2007	The bank or financial institution shall at minimum ensure effective Know Your Customer principles be applied using reliable methods for verifying the identity and authorization of new customers, as well as authenticating the identity and authorization of established customers seeking to initiate electronic transactions and conduct business over the internet.	Electronic Payment Schemes Guidelines
Know Your Customer Requirements	2013	An approved banking institution should ensure that agents identify customers with at least two factor authentications like IDs, PINs, passwords, ATM card, secret code or secret message while performing any transaction requiring identification.	Guidelines on Agent Banking for Banking Institutions
Know Your Customer Requirements	2015	An electronic money issuer shall, in compliance with the Anti-Money Laundering and Combating the Financing of Terrorism laws and regulations: a) employ customer identification procedures and b) establish internal control procedures for identifying and reporting suspicious transactions. For mobile money/e-money transfers transactions, customers must provide: a) Registered phone number and b) Regis…	The Payment Systems (Electronic Money) Regulations
Know Your Customer Requirements	2015	For the purpose of identifying and reporting any suspicious incidents of money laundering and financing of terrorism, the institution shall employ customer identification procedures in line with Anti-Money Laundering/Combating the Financing of Terrorism laws and regulations.	Government Notice No. 245, The Foreign Exchange Act, Cap. 271
Know Your Customer Requirements	2017	The bank or financial institution should ensure that agents identify customers with at least two-factor identifications while performing any transaction requiring identification.	Guidelines on Agent Banking for Banks and Financial Institutions
Interoperability	Summary	A 2007 regulation stated that electronic payment schemes shall be open systems capable of becoming interoperable with other payment systems in the country and shall comply with minimum international acceptable standards (options 4ai & 4bi).	Electronic Payment Schemes Guidelines
Interoperability	2007	The electronic payment schemes shall be open systems capable of becoming interoperable with other payment system in the country and shall comply with the minimum international acceptable standards provided in Annex I.	Electronic Payment Schemes Guidelines
Institution types that can use agents (bank/non-bank) for financial transactions	Summary	A 2013 regulation allows banks to conduct business through agents (option 5ai). One 2015 regulation allows electronic money issuers to conduct business through agents (option 5bi). A different 2015 regulation states that Class B bureau de change entities may conduct money transfer only through banks, financial institutions, mobile network operators, or international money transfer agents (options…	The Payment Systems (Electronic Money) Regulations; Guidelines on Agent Banking for Banking Institutions; Government Notice No. 245, The Foreign Exchange Act, Cap. 271; Guidelines on Agent Banking for Banks and Financial Institutions
Institution types that can use agents (bank/non-bank) for financial transactions	2013	A banking institution may conduct banking business through an agent.	Guidelines on Agent Banking for Banking Institutions
Institution types that can use agents (bank/non-bank) for financial transactions	2015	An electronic money issuer may appoint an agent to provide services on its behalf by entering into an agency agreement.	The Payment Systems (Electronic Money) Regulations
Institution types that can use agents (bank/non-bank) for financial transactions	2015	A Class B bureau de change may conduct money transfer only through a bank, financial institution, mobile network operator, or international money transfer agent, subject to conditions prescribed in these Regulations.	Government Notice No. 245, The Foreign Exchange Act, Cap. 271
Institution types that can use agents (bank/non-bank) for financial transactions	2017	A bank or financial institution may conduct banking business through an agent.	Guidelines on Agent Banking for Banks and Financial Institutions
Use of exclusive agents	Summary	A 2013 regulation states the contracts between agents and financial institutions may not be exclusive. This was reinforced in both 2015 and 2017 regulations (option 8ci)	The Payment Systems (Electronic Money) Regulations; Guidelines on Agent Banking for Banking Institutions; Guidelines on Agent Banking for Banks and Financial Institutions
Use of exclusive agents	2013	A contract between a banking institution and an agent shall not be exclusive.	Guidelines on Agent Banking for Banking Institutions
Use of exclusive agents	2015	The agency agreement shall provide for non-exclusive use of an agent.	The Payment Systems (Electronic Money) Regulations
Use of exclusive agents	2017	A contract between a bank or financial institution (FI) and an agent shall not be exclusive. An agent may provide agent banking services for multiple banks and/or FI provided that: a separate contract for the provision of services is in place; and the agent has the capacity to manage the transactions for the different institutions. A bank/FI seeking a contract with an agent who has already been c…	Guidelines on Agent Banking for Banks and Financial Institutions
Agent selection (exclusion & pre-existing requirements)	Summary	A 2013 regulation states that a person intending to be appointed as an agent is required to have operated a lawful commercial activity for at least two years preceding the date of the application to become an agent and such commercial activity must be ongoing; this regulation also lists the types of entities that may serve as agents (option 7ai). This regulation also states that entities cannot b…	Guidelines on Agent Banking for Banking Institutions; Guidelines on Agent Banking for Banks and Financial Institutions
Agent selection (exclusion & pre-existing requirements)	2013	A person intending to be appointed as an agent is required to have operated a lawful commercial activity for at least two years preceding the date of the application to become an agent and such commercial activity must be ongoing. The following persons shall be eligible for appointment as an agent: a) limited liability company; b) sole proprietorship; c) partnership; d) Saving and Credit Cooperat…	Guidelines on Agent Banking for Banking Institutions
Agent selection (exclusion & pre-existing requirements)	2017	A person intending to be appointed as an agent is required to have operated a lawful commercial activity or any other activity that may be permitted by the Bank for at least eighteen months preceding the date of the application to become an agent and such commercial or other activity must be ongoing. The following persons shall be eligible for appointment as an agent: a) limited liability company…	Guidelines on Agent Banking for Banks and Financial Institutions
Agent Compensation	Summary	A 2017 regulation states that written agreement between agent and the financial institution/bank must mention the set fees or revenue sharing structure. (option 2d)	Guidelines on Agent Banking for Banks and Financial Institutions
Agent Compensation	2017	Written agreement between agent and the financial institution/bank must mention the set fees or revenue sharing structure.	Guidelines on Agent Banking for Banks and Financial Institutions
Agent Services	Summary	A 2013 regulations stipulates that an agent shall not: 1) carry out transactions in currencies other than Tanzanian shillings; 2) offer guarantees to bank clients; or 3) open accounts, grant loans or advances, or carry out any appraisal functions. A 2015 regulation adds that agents are not allowed to send person-to-person payment transfers. A 2017 regulation adds 13 additional restricted activiti…	The Payment Systems (Electronic Money) Regulations; Guidelines on Agent Banking for Banking Institutions; Guidelines on Agent Banking for Banks and Financial Institutions
Agent Services	2013	An agent shall not: 1) carry out transactions in currencies other than Tanzanian shillings; 2) offer guarantees to bank clients; or 3) open accounts, grant loans or advances, or carry out any appraisal function for purposes of opening an account or granting of a loan or any other facility except as may be permitted by any other written law to which the agent is subject.	Guidelines on Agent Banking for Banking Institutions
Agent Services	2015	Agents are not allowed to send person-to-person payment transfers, these are only for cash-in and cash-out.	The Payment Systems (Electronic Money) Regulations
Agent Services	2017	An agent shall not: 1) carry out transactions in currencies other than Tanzanian shillings; 2) sub-contract agent banking; 3) charge any fees directly to customers; 4) offer guarantee to bank clients; 5) accept, issue, or deal in check transactions; 6) offer any financial services without an agency agreement with a bank/financial institution (FI); 7) operate or carry out an electronic transaction…	Guidelines on Agent Banking for Banks and Financial Institutions
Agent e-float	Summary	A 2015 regulation established maximum daily balance (float) of 100,000,000 Tanzania Shillings (option 9ai).	The Payment Systems (Electronic Money) Regulations
Agent e-float	2015	Maximum daily balance (float) is 100,000,000 Tanzania Shillings.	The Payment Systems (Electronic Money) Regulations
Different Agent Classes	Summary	Agent classes include: Tier I; Tier II; Small and Medium Enterprises (Tier III); Retail Agents (Tier IV); Super Agents; and Large Businesses (regulatory decision option 11). Additionally there are two classes of bureaus de change: class A and class B.	The Payment Systems (Electronic Money) Regulations; Excise Duty on Charges and Fees
Different Agent Classes	2014	Two classes of Bureau de Change: class A and class B.	Excise Duty on Charges and Fees
Different Agent Classes	2015	Agent classes include: Tier I; Tier II; Small and Medium Enterprises (Tier III); Retail Agents (Tier IV); Super Agents; and Large Businesses.	The Payment Systems (Electronic Money) Regulations
Caps & Fees	Summary	A 2013 regulation stipulates that agents may not charge fees to customers (option 2bii). A 2015 regulation provides maximum caps on both balances and transactions, and differentiates these caps based on tier 1, tier 2, and small business/enterprise (option 3a). A 2017 regulation requires that agents and the financial institution/bank must mention the set fees or revenue sharing structure within t…	The Payment Systems (Electronic Money) Regulations; Guidelines on Agent Banking for Banking Institutions; Excise Duty on Charges and Fees; Guidelines on Agent Banking for Banks and Financial Institutions
Caps & Fees	2013	An agent shall not charge any fees directly to the customers.	Guidelines on Agent Banking for Banking Institutions
Caps & Fees	2014	Any bank or financial institution is required to pay the Tanzania Revenue Authority 10% of the total amount collected from customers or clients in the form of charges or fees, including money transfer service fee. The duty imposed by the Act on money transfer fees shall become due and payable by banks, financial institutions, and telecommunication service providers. It should be noted that the cu…	Excise Duty on Charges and Fees
Caps & Fees	2015	Individual customers that interact with: Tier 1 agents have a maximum daily balance of 2,000,000; Tier 2 agents have a maximum daily balance of 5,000,000; and Small & Medium Enterprises have a maximum daily balance 50,000,000 Tanzanian Shillings. Individual customers that interact with: Tier 1 agents have a maximum single transaction of 1,000,000 and a maximum daily transfer of 1,000,000; Tier 2 …	The Payment Systems (Electronic Money) Regulations
Caps & Fees	2017	Written agreement between agent and FI/bank must mention the set fees or revenue sharing structure, suitable limits on balances, and suitable limits on cash transactions.	Guidelines on Agent Banking for Banks and Financial Institutions
Agent Reporting Requirements	Summary	A 2013 regulation states that banks and financial institutions must publicize a list of all their agents and locations (option 6ai). A 2015 regulation states that electronic money issuers shall maintain and submit to the Bank of Tanzania records of appointed agents that shall include agents and addresses and GPS coordinates; the Bank of Tanzania may then develop a public registry of agents to sha…	The Payment Systems (Electronic Money) Regulations; Guidelines on Agent Banking for Banking Institutions; Government Notice No. 245, The Foreign Exchange Act, Cap. 271; Guidelines on Agent Banking for Banks and Financial Institutions
Agent Reporting Requirements	2013	Banks and financial institutions must publicize a list of agents and locations. The institution shall publish an updated list of all its agents on its website and such other publications as it may deem appropriate. The publication containing the list of its agents shall be disseminated to all branches and may also be disseminated to agents. An approved banking institution shall ensure that an age…	Guidelines on Agent Banking for Banking Institutions
Agent Reporting Requirements	2015	An electronic money issuer shall maintain and submit to the Bank of Tanzania records of appointed agents that shall include: agents and their outlets identity, full addresses including business physical address, and global position system coordinates. The Bank may develop a public registry of agents and their geographical distribution and place it in its website.	The Payment Systems (Electronic Money) Regulations
Agent Reporting Requirements	2015	An applicant for a Class A bureau de change shall, within six months of grant of a provisional approval, submit to the Bank a certified copy of lease agreement or title deed of the premises on which the business will be conducted.	Government Notice No. 245, The Foreign Exchange Act, Cap. 271
Agent Reporting Requirements	2017	An approved bank or financial institution shall carry out periodic physical visits to ensure that agents operate strictly within the requirements of the law, guidelines, and the agent agreement. An approved bank or financial institution shall report its agent banking activities to the Bank in the form and frequency prescribed by the Bank.	Guidelines on Agent Banking for Banks and Financial Institutions
Agent Authentication and Due Diligence	Summary	A 2007 regulation states that banks and financial institutions shall at minimum establish formal policies and procedures for identifying appropriate methodologies to ensure agents are properly authenticated (option 10aii). A 2013 regulation states that an approved banking institution shall conduct assessment and due diligence (Know-Your-Agent) on the business owner and business operations to ensu…	The Payment Systems (Electronic Money) Regulations; Guidelines on Agent Banking for Banking Institutions; Electronic Payment Schemes Guidelines; Excise Duty on Charges and Fees; Guidelines on Agent Banking for Banks and Financial Institutions
Agent Authentication and Due Diligence	2007	The bank or financial institution shall at minimum ensure that it establishes formal policy and procedures identifying appropriate methodologies to ensure that the bank properly authenticates the identity and authorization of an individual, agent or system by means that are unique and, as far as practical, exclude unauthorized individuals or systems. Banks can use a variety of methods to establis…	Electronic Payment Schemes Guidelines
Agent Authentication and Due Diligence	2013	An approved banking institution shall conduct assessment and due diligence (Know-Your-Agent) on the business owner and business operations, which include: a) integrity, personal qualities and reputation of the business owner; b) financial position and credit profile of the business and the owner; c) knowledge, capability and competency to conduct agent banking services at an acceptable quality; d…	Guidelines on Agent Banking for Banking Institutions
Agent Authentication and Due Diligence	2014	A bureau de change shall not commence business until the business premises, security facilities, communication facilities, processing equipment and accounting systems are in place and have been inspected, reviewed and approved by the Bank. In reviewing the application, the Bank shall satisfy itself that the individuals proposed for management of the branch passes a fit and proper person test by t…	Excise Duty on Charges and Fees
Agent Authentication and Due Diligence	2015	An electronic money issuer shall, prior to appointing agents, submit to the Bank documentation on the proposed agents that include procedure for appointment of an agent including a due diligence plan. Subject to sub regulation, the electronic money issuer shall carry out a due diligence and assessment of the agent’s ability to conduct the agency business. The Bank shall review the documentation o…	The Payment Systems (Electronic Money) Regulations
Agent Authentication and Due Diligence	2017	An approved bank or financial institution shall put in place clear, well documented Agent Due Diligence policies and procedures. The procedures shall contain, at a minimum: 1) new agent take-on procedures; 2) agent types and minimum agent selection criteria for each; 3) initial due diligence and regular due diligence checks to be performed in intervals; 4) list of early warning signals and correc…	Guidelines on Agent Banking for Banks and Financial Institutions

[truncated: 2 more sheets: Uganda, Regulation Coding]
