# Supplementary material for: Mobile money and branchless banking regulations affecting cash-in, cash-out networks in low- and middle-income countries
Source: Gates Open Res. 2018 Nov 28;2:64. [Version 1] doi: 10.12688/gatesopenres.12876.1 (PMC6610045; doi:10.12688/gatesopenres.12876.1)
Supplement: Supplementary file 3 [file gatesopenres-2-13965-s0002.tgz]

Archive with 1 entries (1 files):
- 18fb1bc4-0d0d-4c2d-a904-861e478ea4f6_Supplementary_File_3_Typology_of_CICO_Regulatory_Options.docx
