# Supplementary material for: Mobile money and branchless banking regulations affecting cash-in, cash-out networks in low- and middle-income countries
Source: Gates Open Res. 2018 Nov 28;2:64. [Version 1] doi: 10.12688/gatesopenres.12876.1 (PMC6610045; doi:10.12688/gatesopenres.12876.1)
Supplement: Supplementary file 4 [file gatesopenres-2-13965-s0003.tgz]

Archive with 1 entries (1 files):
- 040ba941-8092-4116-8250-6cb28af74e7a_Supplementary_File_4_CICO_Regulation_Summaries_by_Country.docx
