# Supplementary material for: Mobile money and branchless banking regulations affecting cash-in, cash-out networks in low- and middle-income countries
Source: Gates Open Res. 2018 Nov 28;2:64. [Version 1] doi: 10.12688/gatesopenres.12876.1 (PMC6610045; doi:10.12688/gatesopenres.12876.1)
Supplement: Supplementary file 6 [file gatesopenres-2-13965-s0005.tgz]

Archive with 1 entries (1 files):
- 5f6e528f-852a-4365-86fd-ec44ece91e7d_Supplementary_File_6_Opportunties_for_CICO_Network_and_Agent_Expansion.docx
